# Supplementary material for: The effect of asymmetric movement support on muscle activity during Lokomat guided gait in able-bodied individuals
Source: PLoS One. 2018 Jun 4;13(6):e0198473. doi: 10.1371/journal.pone.0198473 (PMC5986139; doi:10.1371/journal.pone.0198473)
Supplement: S1 Data — The supplementary file contains a separate worksheet for eight muscles: Erector Spinae (ES), Gluteus Medius (GM), Biceps Femoris (BF), Semitendinosus (ST), Vastus Medialis (VM), Rectus Femoris (RF), Medial Gastrocnemius (MG) and Tibialis Anterior (TA). The worksheets display the group-averaged EMG profiles for each symmetrical (30IL/30CL and 100IL/100CL) and each asymmetrical (30IL/100CL and 100IL/30CL) guidance condition together with the SPM{F} values calculated for the Guidance by Symmetry interaction. (XLSX) [file pone.0198473.s001.xlsx]

## Sheet: ES
	1 km/h							2 km/h
	30IL/30CL	30IL/100CL	100IL/100CL	100IL/30CL	SPM{F}	Critical F value		30IL/30CL	30IL/100CL	100IL/100CL	100IL/30CL	SPM{F}	Critical F value
	0.311489	0.328494	0.265863	0.257477	0.232428	13.517		0.357226	0.360909	0.343141	0.336159	0.118156	15.0044
	0.32184	0.333131	0.282148	0.269156	0.243028	13.517		0.353409	0.362216	0.332904	0.330725	0.120257	15.0044
	0.30477	0.327575	0.263725	0.257504	0.479814	13.517		0.350652	0.381492	0.350642	0.347067	0.957441	15.0044
	0.285909	0.29381	0.256484	0.237191	0.563519	13.517		0.362508	0.382436	0.354131	0.346789	0.456684	15.0044
	0.280782	0.293498	0.268519	0.248085	0.703518	13.517		0.35627	0.35853	0.32527	0.319729	0.0664152	15.0044
	0.301776	0.312483	0.267801	0.26266	0.134726	13.517		0.31767	0.320371	0.279804	0.291469	0.118992	15.0044
	0.297122	0.314669	0.265563	0.259761	0.20616	13.517		0.262854	0.261435	0.244788	0.26321	0.74544	15.0044
	0.298145	0.303007	0.271301	0.26292	0.0825157	13.517		0.227967	0.233725	0.230216	0.247294	0.205908	15.0044
	0.286633	0.301098	0.260814	0.26087	0.0963637	13.517		0.216026	0.219713	0.217418	0.251965	1.61853	15.0044
	0.271524	0.289609	0.256681	0.24935	0.347705	13.517		0.205394	0.208147	0.216921	0.24819	1.59474	15.0044
	0.26169	0.272155	0.242079	0.259957	0.0248289	13.517		0.202948	0.209582	0.221505	0.241445	0.359931	15.0044
	0.258835	0.272439	0.25258	0.240669	0.256051	13.517		0.205506	0.224581	0.212643	0.240076	0.141727	15.0044
	0.263831	0.270678	0.245304	0.232792	0.115758	13.517		0.204972	0.240606	0.202588	0.229446	0.107509	15.0044
	0.268225	0.272302	0.231502	0.235039	0.000148346	13.517		0.209923	0.247353	0.21007	0.221325	0.800158	15.0044
	0.266906	0.276906	0.242639	0.23368	0.181786	13.517		0.223321	0.25397	0.215457	0.217517	1.0582	15.0044
	0.257059	0.277695	0.244983	0.232761	0.504402	13.517		0.231411	0.259525	0.218583	0.213481	2.27286	15.0044
	0.266814	0.281952	0.240928	0.240684	0.120775	13.517		0.237985	0.253534	0.224323	0.208517	2.41856	15.0044
	0.266642	0.280204	0.235169	0.241688	0.0303171	13.517		0.233002	0.25808	0.221083	0.216413	1.71468	15.0044
	0.262573	0.279378	0.226797	0.246174	0.00448121	13.517		0.228135	0.253623	0.215577	0.231132	0.23458	15.0044
	0.260444	0.27423	0.230066	0.2479	0.0101746	13.517		0.227418	0.239042	0.212474	0.226959	0.0234112	15.0044
	0.261789	0.279518	0.235314	0.245663	0.0459161	13.517		0.218312	0.228723	0.216796	0.214112	0.295489	15.0044
	0.269174	0.270721	0.226553	0.236545	0.0535879	13.517		0.204778	0.222392	0.209447	0.212757	0.320065	15.0044
	0.263546	0.275741	0.231685	0.241996	0.00261393	13.517		0.199228	0.218496	0.204985	0.218207	0.125571	15.0044
	0.262631	0.270897	0.234957	0.233214	0.0745905	13.517		0.198218	0.211708	0.195755	0.219172	0.355366	15.0044
	0.262732	0.266503	0.222052	0.236881	0.0956614	13.517		0.194637	0.208647	0.188506	0.215768	0.64412	15.0044
	0.260992	0.272836	0.212159	0.233052	0.057646	13.517		0.192966	0.213365	0.187175	0.217401	0.444414	15.0044
	0.265103	0.285026	0.223134	0.250399	0.0234522	13.517		0.190986	0.214785	0.200765	0.212321	0.566161	15.0044
	0.251808	0.266494	0.223826	0.241827	0.0046257	13.517		0.19061	0.210906	0.203226	0.212213	0.382011	15.0044
	0.254319	0.26705	0.224747	0.234949	0.0034099	13.517		0.191645	0.217287	0.194401	0.215261	0.0558655	15.0044
	0.248246	0.27796	0.209198	0.231273	0.0368171	13.517		0.192251	0.21249	0.201847	0.209344	0.299941	15.0044
	0.246974	0.259277	0.2042	0.22544	0.051953	13.517		0.198534	0.210587	0.211036	0.206463	0.371702	15.0044
	0.251335	0.257397	0.221257	0.220844	0.0210969	13.517		0.199407	0.222089	0.212342	0.211325	0.74371	15.0044
	0.248554	0.26377	0.212889	0.221807	0.0190028	13.517		0.198336	0.226655	0.207296	0.209062	1.15793	15.0044
	0.249757	0.262455	0.207865	0.223843	0.00646434	13.517		0.199478	0.230971	0.209997	0.203972	1.89285	15.0044
	0.237558	0.254764	0.198926	0.225957	0.0537936	13.517		0.200476	0.225341	0.217294	0.205069	1.84541	15.0044
	0.242363	0.255097	0.20364	0.209173	0.0376551	13.517		0.199703	0.219467	0.210344	0.2077	0.721802	15.0044
	0.24022	0.24526	0.196785	0.212047	0.0913605	13.517		0.195665	0.224937	0.199689	0.203623	0.69737	15.0044
	0.246466	0.253791	0.203361	0.211779	0.00114594	13.517		0.187192	0.22371	0.197654	0.192133	1.78941	15.0044
	0.236804	0.257906	0.197648	0.196519	0.489597	13.517		0.186503	0.219561	0.206813	0.184696	2.97249	15.0044
	0.236396	0.247802	0.199938	0.209134	0.00403387	13.517		0.183171	0.223476	0.209919	0.19308	2.88679	15.0044
	0.241254	0.25135	0.203245	0.198764	0.154603	13.517		0.176855	0.230354	0.216023	0.199741	3.91058	15.0044
	0.244165	0.252187	0.199237	0.208715	0.0018964	13.517		0.177527	0.229359	0.209686	0.193524	3.5442	15.0044
	0.238528	0.250146	0.206854	0.201113	0.181607	13.517		0.174272	0.229144	0.204681	0.190151	3.20974	15.0044
	0.245397	0.256316	0.199823	0.199156	0.0798038	13.517		0.172521	0.225115	0.208014	0.194063	2.50754	15.0044
	0.240526	0.263751	0.207513	0.198312	0.542033	13.517		0.174027	0.224382	0.209818	0.191011	2.93473	15.0044
	0.241175	0.2711	0.205261	0.195196	0.861378	13.517		0.176769	0.223498	0.217507	0.194952	3.22359	15.0044
	0.249224	0.266816	0.21158	0.19148	0.540915	13.517		0.17976	0.236439	0.223831	0.206258	4.43351	15.0044
	0.250293	0.278435	0.216064	0.215915	0.237497	13.517		0.198217	0.263278	0.239104	0.227635	4.1227	15.0044
	0.268032	0.2843	0.220106	0.231074	0.00931424	13.517		0.226773	0.295578	0.276303	0.252533	4.47551	15.0044
	0.290968	0.29825	0.242604	0.257337	0.0186672	13.517		0.271784	0.351697	0.318253	0.27471	6.99673	15.0044
	0.323233	0.341179	0.267428	0.281327	0.00402295	13.517		0.321779	0.408853	0.35958	0.30899	7.99524	15.0044
	0.374241	0.361507	0.290179	0.296282	0.116286	13.517		0.380473	0.474754	0.38406	0.354473	6.20883	15.0044
	0.393379	0.390756	0.303644	0.321676	0.114939	13.517		0.440036	0.515673	0.417064	0.399479	3.78634	15.0044
	0.419891	0.414093	0.340085	0.337048	0.0021058	13.517		0.48876	0.522328	0.433515	0.436085	0.583389	15.0044
	0.443824	0.445629	0.36087	0.364318	0.000638185	13.517		0.500821	0.53218	0.443844	0.458793	0.172252	15.0044
	0.471376	0.46188	0.412337	0.389805	0.0360511	13.517		0.491308	0.526714	0.442115	0.471775	0.0322125	15.0044
	0.479034	0.488616	0.416053	0.41879	0.0110724	13.517		0.459193	0.5132	0.433602	0.459437	0.400912	15.0044
	0.4887	0.488761	0.439649	0.429516	0.0261859	13.517		0.432631	0.473709	0.427059	0.457599	0.0425212	15.0044
	0.472187	0.500233	0.434169	0.410788	0.537187	13.517		0.399446	0.419286	0.420502	0.451204	0.0771144	15.0044
	0.476927	0.504236	0.407263	0.404207	0.238205	13.517		0.367104	0.415842	0.407462	0.417794	0.867386	15.0044
	0.467277	0.509378	0.415689	0.40077	0.831555	13.517		0.351159	0.425988	0.400585	0.387705	3.15758	15.0044
	0.470075	0.51755	0.405457	0.402826	0.70931	13.517		0.353515	0.40091	0.376895	0.371844	1.16539	15.0044
	0.450957	0.488442	0.400014	0.391604	0.681267	13.517		0.352763	0.383268	0.351608	0.352413	0.538218	15.0044
	0.441461	0.474888	0.381659	0.397988	0.0950158	13.517		0.339154	0.379618	0.312617	0.348737	0.0183135	15.0044
	0.427449	0.459626	0.373582	0.370551	0.456175	13.517		0.331298	0.365554	0.296265	0.34351	0.224543	15.0044
	0.423247	0.447454	0.363017	0.373157	0.0715148	13.517		0.317732	0.347179	0.291353	0.334883	0.293494	15.0044
	0.411575	0.430813	0.354291	0.3519	0.155723	13.517		0.307746	0.325946	0.280946	0.314748	0.313686	15.0044
	0.398013	0.41352	0.353008	0.346188	0.216708	13.517		0.300471	0.313961	0.283394	0.29427	0.0137975	15.0044
	0.393234	0.427641	0.351154	0.328588	1.6087	13.517		0.290908	0.311716	0.278937	0.294592	0.0477261	15.0044
	0.384074	0.406595	0.342595	0.330024	0.489216	13.517		0.28633	0.305568	0.284896	0.297298	0.0497605	15.0044
	0.381209	0.40081	0.341206	0.314757	0.934622	13.517		0.286433	0.292353	0.282287	0.29903	0.167868	15.0044
	0.370784	0.406165	0.339514	0.310603	1.99886	13.517		0.287891	0.295568	0.283665	0.300132	0.101924	15.0044
	0.345182	0.381081	0.321775	0.317064	0.927891	13.517		0.285266	0.29762	0.296979	0.304996	0.0188227	15.0044
	0.356249	0.376404	0.322878	0.31533	0.532341	13.517		0.280183	0.302599	0.29408	0.311695	0.0253434	15.0044
	0.342355	0.372963	0.321693	0.296952	2.22979	13.517		0.271223	0.306014	0.280587	0.315011	0.000163596	15.0044
	0.335223	0.371954	0.299897	0.285838	1.75781	13.517		0.283223	0.305355	0.291777	0.317413	0.0113952	15.0044
	0.322349	0.360582	0.300147	0.284028	1.81605	13.517		0.28646	0.304795	0.290042	0.303907	0.0265762	15.0044
	0.32479	0.364723	0.299324	0.286537	1.62625	13.517		0.280018	0.306812	0.274883	0.294692	0.0626962	15.0044
	0.321942	0.353633	0.283611	0.281472	1.0111	13.517		0.279475	0.306485	0.277298	0.288477	0.278047	15.0044
	0.32226	0.359702	0.296139	0.270569	2.39913	13.517		0.281459	0.313333	0.279892	0.290829	0.408365	15.0044
	0.309375	0.360822	0.297827	0.264969	4.98952	13.517		0.287432	0.312649	0.283041	0.297367	0.178151	15.0044
	0.315428	0.353665	0.297563	0.260928	3.05204	13.517		0.291653	0.307307	0.285774	0.298924	0.0166999	15.0044
	0.317096	0.356501	0.291872	0.268433	2.56873	13.517		0.287838	0.308524	0.274833	0.302454	0.0934659	15.0044
	0.32405	0.350759	0.288747	0.267574	1.26465	13.517		0.28631	0.309082	0.276795	0.306469	0.0779089	15.0044
	0.311502	0.352507	0.284776	0.265745	2.2233	13.517		0.280239	0.301052	0.275806	0.295444	0.00222568	15.0044
	0.317815	0.351201	0.287506	0.268753	0.917628	13.517		0.274318	0.288671	0.275965	0.289119	0.00222202	15.0044
	0.31463	0.335502	0.287799	0.271523	0.630128	13.517		0.266894	0.286629	0.273095	0.294887	0.00640806	15.0044
	0.321357	0.34796	0.277835	0.258075	1.06528	13.517		0.260065	0.286697	0.274698	0.295411	0.0404671	15.0044
	0.308708	0.338149	0.270156	0.249492	1.52712	13.517		0.253416	0.281371	0.27198	0.298112	0.00357923	15.0044
	0.317994	0.337758	0.266519	0.262613	0.233927	13.517		0.251585	0.26959	0.261041	0.296007	0.440047	15.0044
	0.31811	0.332724	0.267336	0.256573	0.254652	13.517		0.249947	0.257636	0.257919	0.293267	1.245	15.0044
	0.307866	0.324805	0.276627	0.257987	0.453705	13.517		0.249106	0.257799	0.259691	0.289005	0.59479	15.0044
	0.309528	0.307089	0.266255	0.250043	0.0709733	13.517		0.251987	0.259313	0.259575	0.280112	0.219118	15.0044
	0.319096	0.309126	0.252274	0.251246	0.0291655	13.517		0.247785	0.261548	0.259874	0.289402	0.357984	15.0044
	0.31471	0.309425	0.250993	0.257306	0.0454501	13.517		0.247722	0.259446	0.272421	0.304414	0.51364	15.0044
	0.296633	0.299986	0.25857	0.248531	0.0818421	13.517		0.261327	0.264601	0.285414	0.30235	0.212187	15.0044
	0.290057	0.297496	0.270009	0.251015	0.35766	13.517		0.27865	0.273574	0.279271	0.297131	0.553208	15.0044
	0.29827	0.310251	0.285084	0.252917	1.19195	13.517		0.291455	0.300844	0.290215	0.306056	0.0545259	15.0044
	0.310418	0.314249	0.267451	0.26535	0.0223365	13.517		0.313443	0.324443	0.318575	0.326273	0.00880478	15.0044
	0.309787	0.316437	0.281595	0.269352	0.204361	13.517		0.333099	0.343962	0.347254	0.339966	0.287307	15.0044

## Sheet: GM
	1 km/h							2 km/h
	30IL/30CL	30IL/100CL	100IL/100CL	100IL/30CL	SPM{F}	Critical F value		30IL/30CL	30IL/100CL	100IL/100CL	100IL/30CL	SPM{F}	Critical F value
	0.206531	0.180982	0.200332	0.223003	3.33317	13.6177		0.267673	0.251603	0.261471	0.246706	0.00225804	14.1036
	0.248484	0.221523	0.225317	0.243642	1.78005	13.6177		0.314059	0.296081	0.295083	0.284229	0.0517844	14.1036
	0.274168	0.232826	0.235503	0.263782	2.75877	13.6177		0.353863	0.332309	0.349032	0.322212	0.0221185	14.1036
	0.303805	0.27033	0.262928	0.293396	1.9787	13.6177		0.422345	0.396254	0.418175	0.390919	0.00066875	14.1036
	0.322111	0.284078	0.291114	0.312175	2.39158	13.6177		0.472344	0.443924	0.45496	0.428335	0.00150238	14.1036
	0.348855	0.311319	0.314571	0.333897	2.01332	13.6177		0.46527	0.438134	0.461449	0.429277	0.00989123	14.1036
	0.37866	0.336811	0.345161	0.378346	3.5355	13.6177		0.494091	0.454693	0.467443	0.450119	0.155203	14.1036
	0.41596	0.36091	0.375823	0.399231	3.12975	13.6177		0.525541	0.484286	0.487639	0.471693	0.316943	14.1036
	0.446412	0.39164	0.401332	0.436055	2.46814	13.6177		0.538962	0.481924	0.526507	0.51634	1.00264	14.1036
	0.462145	0.416424	0.423798	0.443001	1.45255	13.6177		0.555641	0.472588	0.540449	0.533933	2.2749	14.1036
	0.477511	0.418446	0.459835	0.463433	1.07681	13.6177		0.519922	0.450459	0.50892	0.510117	2.3493	14.1036
	0.486378	0.433456	0.420637	0.467371	3.25636	13.6177		0.484465	0.418395	0.471401	0.479281	4.63515	14.1036
	0.482537	0.426457	0.416997	0.471907	6.22601	13.6177		0.449824	0.38072	0.449847	0.45266	6.69974	14.1036
	0.473119	0.421336	0.405185	0.464816	5.66703	13.6177		0.404411	0.35205	0.439641	0.425715	1.64755	14.1036
	0.474213	0.431729	0.402237	0.465442	5.85093	13.6177		0.381427	0.329773	0.412207	0.392783	1.01261	14.1036
	0.464818	0.420727	0.389012	0.457682	5.99953	13.6177		0.359791	0.325167	0.388483	0.369906	0.214012	14.1036
	0.460824	0.433023	0.39201	0.467439	4.71964	13.6177		0.342773	0.326233	0.378566	0.345851	0.184055	14.1036
	0.464791	0.41827	0.391159	0.456358	4.80045	13.6177		0.326526	0.318486	0.363638	0.321612	0.667213	14.1036
	0.467736	0.417393	0.382229	0.452827	5.89287	13.6177		0.314628	0.314102	0.360912	0.312961	1.29927	14.1036
	0.464087	0.421138	0.380923	0.450918	4.25794	13.6177		0.306044	0.314501	0.354248	0.309782	1.88485	14.1036
	0.461929	0.421951	0.380607	0.444042	3.11252	13.6177		0.288416	0.307731	0.339557	0.294071	4.30315	14.1036
	0.462719	0.407903	0.370835	0.434667	5.13721	13.6177		0.277716	0.297267	0.315571	0.280638	4.6822	14.1036
	0.466105	0.411314	0.365204	0.431585	3.73743	13.6177		0.267981	0.284722	0.304116	0.276019	3.39171	14.1036
	0.447304	0.401344	0.357337	0.432708	4.58015	13.6177		0.252243	0.278124	0.285467	0.273527	2.49575	14.1036
	0.458735	0.390811	0.353597	0.423212	5.28767	13.6177		0.238495	0.265568	0.271317	0.261011	2.16152	14.1036
	0.431688	0.379721	0.339996	0.422494	5.54259	13.6177		0.229865	0.263314	0.264466	0.248577	3.54918	14.1036
	0.436532	0.36826	0.332034	0.418642	7.71802	13.6177		0.220002	0.260394	0.257557	0.241865	3.72185	14.1036
	0.422647	0.358378	0.331489	0.411706	6.62528	13.6177		0.215031	0.245549	0.245465	0.237979	1.70038	14.1036
	0.423814	0.346351	0.321696	0.415742	8.06361	13.6177		0.209392	0.227694	0.23769	0.227029	0.990329	14.1036
	0.405621	0.331906	0.305043	0.402916	10.5368	13.6177		0.209008	0.227308	0.237498	0.226697	0.714849	14.1036
	0.407283	0.324189	0.299623	0.409448	9.36084	13.6177		0.199806	0.228094	0.231968	0.227116	0.720848	14.1036
	0.391455	0.307804	0.290795	0.385816	9.36852	13.6177		0.210799	0.214978	0.228844	0.225684	0.0405838	14.1036
	0.395504	0.302092	0.270268	0.382326	14.1334	13.6177		0.204957	0.209506	0.227671	0.227992	0.0160213	14.1036
	0.375863	0.282901	0.269097	0.376812	11.4848	13.6177		0.201182	0.215158	0.22805	0.223436	0.302415	14.1036
	0.374648	0.265344	0.250134	0.373834	15.3738	13.6177		0.204353	0.21135	0.223373	0.223596	0.0401717	14.1036
	0.362712	0.269625	0.241146	0.369857	15.6508	13.6177		0.203342	0.200596	0.214983	0.224485	0.0966556	14.1036
	0.354702	0.255445	0.229548	0.356841	16.0775	13.6177		0.201057	0.19718	0.211104	0.227683	0.239539	14.1036
	0.341204	0.245815	0.215064	0.348894	15.4986	13.6177		0.203811	0.195784	0.20624	0.226946	0.493561	14.1036
	0.347237	0.236397	0.210673	0.339083	15.0601	13.6177		0.207947	0.192061	0.206353	0.22852	0.764302	14.1036
	0.332887	0.229592	0.19983	0.33648	13.6767	13.6177		0.207438	0.191584	0.211323	0.228991	0.537851	14.1036
	0.321803	0.22098	0.200647	0.333122	11.9735	13.6177		0.207834	0.192612	0.217055	0.225084	0.276	14.1036
	0.323468	0.212788	0.191302	0.328158	12.8675	13.6177		0.209701	0.191901	0.2096	0.22718	0.767152	14.1036
	0.314523	0.206948	0.184195	0.313459	11.8796	13.6177		0.212616	0.187984	0.210696	0.228498	1.24094	14.1036
	0.320226	0.200082	0.178341	0.307027	12.6487	13.6177		0.218526	0.189978	0.212694	0.230811	1.16049	14.1036
	0.308359	0.189775	0.164339	0.298598	14.5525	13.6177		0.219134	0.189195	0.218532	0.233381	0.902662	14.1036
	0.298722	0.18185	0.164687	0.272026	12.0497	13.6177		0.215754	0.184456	0.221742	0.232129	0.849474	14.1036
	0.293143	0.172547	0.156656	0.263839	16.1708	13.6177		0.218403	0.177266	0.21455	0.222094	1.68932	14.1036
	0.265432	0.164538	0.153945	0.24322	10.6225	13.6177		0.215772	0.169975	0.206218	0.2189	2.85078	14.1036
	0.244241	0.154382	0.148659	0.228967	12.7559	13.6177		0.209628	0.168141	0.194741	0.2095	3.23012	14.1036
	0.236743	0.146891	0.13604	0.216725	13.1731	13.6177		0.195442	0.155535	0.17547	0.195862	5.69337	14.1036
	0.210016	0.142847	0.135703	0.196633	10.1701	13.6177		0.171236	0.142043	0.158713	0.180264	4.52481	14.1036
	0.189302	0.128678	0.124571	0.186774	15.6221	13.6177		0.153971	0.132202	0.150805	0.164336	2.69706	14.1036
	0.183406	0.128554	0.115264	0.170453	12.079	13.6177		0.1419	0.123555	0.136588	0.1566	5.58675	14.1036
	0.15896	0.122553	0.115857	0.15689	11.8298	13.6177		0.133071	0.11776	0.12933	0.142305	4.06286	14.1036
	0.159238	0.120866	0.110375	0.148811	10.3204	13.6177		0.132029	0.11519	0.133186	0.133244	1.02189	14.1036
	0.153223	0.115966	0.107705	0.139825	12.2067	13.6177		0.134374	0.115179	0.134225	0.137492	1.41327	14.1036
	0.144235	0.11588	0.10974	0.141191	9.90662	13.6177		0.134556	0.115457	0.131103	0.140979	3.04684	14.1036
	0.147368	0.115795	0.11265	0.13938	11.6973	13.6177		0.136437	0.117704	0.127462	0.144081	3.80114	14.1036
	0.14199	0.118673	0.117705	0.138081	8.39804	13.6177		0.137859	0.120624	0.126781	0.146455	3.50681	14.1036
	0.143353	0.120975	0.121504	0.132099	4.82761	13.6177		0.137563	0.119967	0.127927	0.152347	3.75404	14.1036
	0.141906	0.12646	0.123378	0.134903	2.19815	13.6177		0.13528	0.121894	0.127144	0.156924	3.32739	14.1036
	0.142942	0.129954	0.123983	0.135786	1.7315	13.6177		0.134402	0.12234	0.124578	0.155352	3.75988	14.1036
	0.141439	0.134444	0.122591	0.140666	1.19407	13.6177		0.132384	0.121314	0.123068	0.155736	5.36599	14.1036
	0.142183	0.135629	0.118878	0.132432	0.981268	13.6177		0.13244	0.122451	0.127399	0.151998	3.23037	14.1036
	0.14064	0.135139	0.120055	0.133732	1.24547	13.6177		0.136198	0.122185	0.129589	0.149455	2.60539	14.1036
	0.140068	0.138254	0.118307	0.135477	1.38683	13.6177		0.133879	0.120044	0.135721	0.14696	1.51148	14.1036
	0.13808	0.135703	0.116151	0.131813	1.16642	13.6177		0.130403	0.117508	0.147356	0.146891	0.213824	14.1036
	0.137412	0.135956	0.113674	0.138789	2.59271	13.6177		0.12839	0.115679	0.152582	0.149504	0.0815254	14.1036
	0.139494	0.140463	0.114023	0.14345	2.48281	13.6177		0.123055	0.112607	0.146397	0.145606	0.108686	14.1036
	0.140635	0.136761	0.110577	0.147228	2.9477	13.6177		0.120946	0.113794	0.139925	0.143014	0.140077	14.1036
	0.146486	0.138514	0.110962	0.141936	3.96995	13.6177		0.11966	0.111303	0.132788	0.137016	0.247136	14.1036
	0.148026	0.134933	0.112008	0.135593	4.16939	13.6177		0.117331	0.108731	0.124828	0.130068	0.466865	14.1036
	0.151557	0.142067	0.113985	0.133917	2.96771	13.6177		0.116875	0.109212	0.122711	0.126043	0.363144	14.1036
	0.152751	0.140899	0.111331	0.12724	2.89296	13.6177		0.118137	0.110994	0.122141	0.123028	0.270452	14.1036
	0.152686	0.140823	0.109009	0.130507	5.15016	13.6177		0.11797	0.111735	0.123485	0.123565	0.234027	14.1036
	0.158345	0.140035	0.109667	0.129421	4.39698	13.6177		0.118548	0.111903	0.12312	0.126827	0.615502	14.1036
	0.158437	0.141721	0.109629	0.128087	3.81132	13.6177		0.119611	0.113313	0.124803	0.129689	0.660673	14.1036
	0.163054	0.143561	0.110515	0.127585	3.79438	13.6177		0.118796	0.115045	0.124361	0.126883	0.274412	14.1036
	0.162995	0.145743	0.110864	0.129077	3.27051	13.6177		0.120906	0.116516	0.128003	0.12848	0.161012	14.1036
	0.170978	0.148773	0.110208	0.125636	2.8008	13.6177		0.122838	0.11684	0.1319	0.131753	0.189374	14.1036
	0.172559	0.147379	0.112818	0.128824	4.42936	13.6177		0.124486	0.119763	0.132437	0.135326	0.316401	14.1036
	0.177074	0.150676	0.114654	0.133993	4.29813	13.6177		0.126908	0.122347	0.132757	0.135053	0.286938	14.1036
	0.175567	0.150392	0.116518	0.131405	3.39253	13.6177		0.131161	0.12394	0.137378	0.136316	0.195373	14.1036
	0.173849	0.156382	0.117755	0.138274	2.47875	13.6177		0.137429	0.128947	0.143038	0.142216	0.326737	14.1036
	0.177277	0.149354	0.120504	0.140956	3.13795	13.6177		0.139877	0.131626	0.144408	0.144717	0.472136	14.1036
	0.177416	0.150399	0.12212	0.142837	3.09004	13.6177		0.145334	0.13642	0.153863	0.146231	0.0106612	14.1036
	0.175507	0.149613	0.124437	0.142419	2.50152	13.6177		0.151257	0.140243	0.159539	0.148185	0.000695756	14.1036
	0.16881	0.150905	0.127023	0.143182	1.96057	13.6177		0.155606	0.142077	0.158247	0.146679	0.0215429	14.1036
	0.164748	0.14609	0.131747	0.143316	1.80112	13.6177		0.160566	0.147837	0.156252	0.149325	0.218695	14.1036
	0.159849	0.14619	0.132942	0.143588	3.34277	13.6177		0.16487	0.151002	0.152017	0.152626	1.40101	14.1036
	0.153726	0.140067	0.141068	0.152099	2.35075	13.6177		0.166201	0.153701	0.154512	0.1539	0.784485	14.1036
	0.155507	0.141944	0.148718	0.150892	1.21432	13.6177		0.167112	0.155211	0.158446	0.154128	0.286801	14.1036
	0.153623	0.135993	0.166538	0.153485	0.0386201	13.6177		0.167815	0.157541	0.161772	0.1588	0.278697	14.1036
	0.15527	0.139911	0.162816	0.156337	0.259511	13.6177		0.173394	0.162441	0.16572	0.163535	0.457562	14.1036
	0.169781	0.143152	0.156078	0.163819	5.37678	13.6177		0.176198	0.168068	0.164388	0.16546	0.514009	14.1036
	0.165347	0.151856	0.163014	0.166064	3.2509	13.6177		0.177623	0.168744	0.168031	0.171228	0.812891	14.1036
	0.175177	0.157015	0.169014	0.170966	1.70778	13.6177		0.183724	0.171287	0.182575	0.179764	0.549854	14.1036
	0.17186	0.162821	0.171184	0.175709	1.35829	13.6177		0.189604	0.180203	0.198001	0.190329	0.0150545	14.1036
	0.177389	0.161394	0.179418	0.186368	2.15573	13.6177		0.199052	0.193074	0.212939	0.200337	0.164306	14.1036
	0.196302	0.176342	0.190514	0.201985	2.56277	13.6177		0.218413	0.212328	0.231304	0.217048	0.124125	14.1036

## Sheet: BF
	1 km/h							2 km/h
	30IL/30CL	30IL/100CL	100IL/100CL	100IL/30CL	SPM{F}	Critical F value		30IL/30CL	30IL/100CL	100IL/100CL	100IL/30CL	SPM{F}	Critical F value
	0.26842	0.232362	0.243432	0.268773	2.2983	14.0431		0.305459	0.327414	0.314875	0.276511	1.9244	13.7963
	0.274579	0.250681	0.24307	0.258149	0.969697	14.0431		0.314511	0.341223	0.325655	0.286056	1.73639	13.7963
	0.260855	0.250591	0.238561	0.274487	1.53912	14.0431		0.310112	0.364893	0.345031	0.297724	2.99148	13.7963
	0.267219	0.253583	0.239531	0.263274	0.839441	14.0431		0.310049	0.366555	0.356014	0.296857	3.85247	13.7963
	0.275528	0.261816	0.234082	0.266028	1.03365	14.0431		0.31292	0.347506	0.342804	0.279243	3.69979	13.7963
	0.282053	0.276963	0.23285	0.269732	0.641202	14.0431		0.315911	0.332083	0.340948	0.27751	3.26223	13.7963
	0.296302	0.270872	0.250048	0.274582	0.832646	14.0431		0.313307	0.322391	0.337599	0.285224	1.9035	13.7963
	0.29189	0.287765	0.258652	0.280248	0.244328	14.0431		0.295753	0.310359	0.321728	0.269472	2.7091	13.7963
	0.308944	0.29169	0.26199	0.29393	0.837369	14.0431		0.273869	0.304561	0.298897	0.248447	4.09209	13.7963
	0.302198	0.290568	0.258982	0.296549	0.723981	14.0431		0.258211	0.293274	0.290738	0.245158	3.85986	13.7963
	0.295017	0.288287	0.265868	0.306565	0.910928	14.0431		0.258368	0.28531	0.286658	0.248237	2.65455	13.7963
	0.313441	0.292482	0.262669	0.293103	0.829462	14.0431		0.259543	0.290824	0.289176	0.248232	3.53599	13.7963
	0.312026	0.297486	0.274866	0.298148	0.482123	14.0431		0.249154	0.303314	0.299252	0.243369	6.00934	13.7963
	0.322439	0.308566	0.268148	0.296304	0.465602	14.0431		0.248351	0.302194	0.295797	0.242233	6.17442	13.7963
	0.330234	0.313085	0.27762	0.294655	0.253582	14.0431		0.249025	0.310005	0.287605	0.239712	6.08228	13.7963
	0.330439	0.318097	0.28055	0.302891	0.31871	14.0431		0.233641	0.317683	0.281028	0.23527	7.20165	13.7963
	0.330225	0.317873	0.281104	0.309477	0.336988	14.0431		0.223327	0.3062	0.271035	0.226677	7.85749	13.7963
	0.332639	0.329299	0.276064	0.308663	0.315087	14.0431		0.218014	0.29153	0.267432	0.214787	7.65432	13.7963
	0.335064	0.32871	0.280665	0.309969	0.264162	14.0431		0.214507	0.287358	0.262392	0.21999	6.60236	13.7963
	0.352612	0.327197	0.274101	0.316317	1.04841	14.0431		0.206552	0.279082	0.262768	0.225118	5.18613	13.7963
	0.341592	0.338918	0.278532	0.304178	0.201062	14.0431		0.192003	0.269967	0.258163	0.221127	5.66224	13.7963
	0.356054	0.334599	0.270661	0.312944	0.89631	14.0431		0.184529	0.265523	0.257738	0.218278	6.42288	13.7963
	0.3581	0.354438	0.264961	0.310706	0.50768	14.0431		0.17726	0.258573	0.249419	0.207926	6.42912	13.7963
	0.3676	0.335741	0.265316	0.302238	1.16698	14.0431		0.172963	0.254964	0.241314	0.198992	6.20783	13.7963
	0.362169	0.331693	0.259702	0.316112	1.71941	14.0431		0.173505	0.252829	0.235196	0.20098	5.06233	13.7963
	0.366203	0.315874	0.250465	0.301441	2.1944	14.0431		0.171836	0.246453	0.232964	0.204155	4.46618	13.7963
	0.376671	0.329987	0.242554	0.30169	2.36435	14.0431		0.1653	0.237808	0.232131	0.193779	4.40161	13.7963
	0.377897	0.315276	0.235368	0.298624	3.07276	14.0431		0.16583	0.230736	0.23156	0.19251	3.8063	13.7963
	0.391962	0.311952	0.225368	0.296443	4.15086	14.0431		0.167771	0.227549	0.230581	0.197707	3.52368	13.7963
	0.384673	0.309414	0.229897	0.303998	3.91708	14.0431		0.162243	0.235467	0.225645	0.201544	3.23932	13.7963
	0.387125	0.308656	0.227389	0.312706	4.81783	14.0431		0.161833	0.247457	0.226272	0.201886	3.49692	13.7963
	0.373075	0.307291	0.228279	0.307975	4.37477	14.0431		0.171457	0.249893	0.230212	0.19731	3.45818	13.7963
	0.367262	0.288985	0.229308	0.313198	4.66596	14.0431		0.17279	0.251411	0.233444	0.197898	3.3385	13.7963
	0.365435	0.287221	0.233642	0.303786	4.41413	14.0431		0.166662	0.260318	0.234828	0.20227	3.54646	13.7963
	0.360064	0.280215	0.241724	0.306415	4.3075	14.0431		0.165714	0.260098	0.233818	0.193278	3.99024	13.7963
	0.359924	0.279204	0.232059	0.29972	4.3638	14.0431		0.174507	0.262941	0.232725	0.189008	3.13775	13.7963
	0.35779	0.26253	0.228479	0.290808	5.82355	14.0431		0.181841	0.258054	0.244265	0.193238	2.58494	13.7963
	0.329905	0.272093	0.23198	0.297835	3.40352	14.0431		0.176925	0.248617	0.244315	0.187896	2.5849	13.7963
	0.343079	0.258717	0.224194	0.285272	4.39248	14.0431		0.180566	0.249222	0.238198	0.187093	1.93361	13.7963
	0.34016	0.257436	0.206664	0.274474	5.61832	14.0431		0.182504	0.245962	0.242953	0.190907	1.58737	13.7963
	0.330555	0.242998	0.203213	0.273878	6.43071	14.0431		0.181378	0.237014	0.234246	0.187494	1.47342	13.7963
	0.335637	0.23765	0.188587	0.269849	7.41878	14.0431		0.184525	0.228387	0.223602	0.181966	1.2404	13.7963
	0.330787	0.236401	0.188366	0.260428	8.1942	14.0431		0.182573	0.220894	0.216466	0.179701	1.00188	13.7963
	0.344387	0.223618	0.175782	0.252351	8.87351	14.0431		0.179733	0.211508	0.215701	0.175865	0.920275	13.7963
	0.332722	0.211958	0.168875	0.23585	8.8404	14.0431		0.176588	0.195616	0.215129	0.17015	0.792336	13.7963
	0.340705	0.20873	0.159949	0.236487	12.1658	14.0431		0.175674	0.178206	0.203968	0.161794	0.416499	13.7963
	0.318829	0.197025	0.152594	0.216391	12.4106	14.0431		0.171759	0.169476	0.198216	0.164701	0.197303	13.7963
	0.32067	0.194659	0.139464	0.194731	11.9456	14.0431		0.161581	0.157917	0.187839	0.178232	0.00800408	13.7963
	0.289932	0.19086	0.13434	0.182924	9.77526	14.0431		0.152183	0.148958	0.178526	0.170268	0.00778096	13.7963
	0.269974	0.185725	0.129888	0.167291	9.43936	14.0431		0.138566	0.147726	0.175128	0.159594	0.253423	13.7963
	0.252272	0.179547	0.122707	0.157777	11.9762	14.0431		0.126627	0.145567	0.171792	0.156142	0.711325	13.7963
	0.256857	0.184519	0.120755	0.155322	9.14001	14.0431		0.113357	0.140538	0.165738	0.15008	1.80231	13.7963
	0.249837	0.183952	0.123319	0.153629	5.94246	14.0431		0.108837	0.135033	0.157249	0.144111	2.35784	13.7963
	0.254437	0.180171	0.121608	0.160956	6.54757	14.0431		0.114052	0.133107	0.147058	0.137825	2.63669	13.7963
	0.254361	0.174541	0.129384	0.154544	6.3687	14.0431		0.113055	0.135236	0.138295	0.138043	2.87269	13.7963
	0.263245	0.160791	0.12546	0.160569	9.05799	14.0431		0.112376	0.136171	0.135908	0.134014	2.22279	13.7963
	0.251522	0.167082	0.129266	0.154274	5.34352	14.0431		0.116283	0.133806	0.135798	0.131661	1.49345	13.7963
	0.246316	0.154738	0.129357	0.150927	5.50241	14.0431		0.115181	0.133835	0.134466	0.134546	0.776826	13.7963
	0.263664	0.152928	0.140363	0.150591	8.22436	14.0431		0.118435	0.134943	0.132146	0.137288	0.194938	13.7963
	0.260294	0.159016	0.143974	0.143617	6.38503	14.0431		0.119203	0.1297	0.129415	0.141067	0.00201953	13.7963
	0.255401	0.170018	0.15408	0.149523	6.14985	14.0431		0.120861	0.12636	0.131197	0.146902	0.130803	13.7963
	0.258443	0.182875	0.16207	0.158004	6.10631	14.0431		0.121372	0.121991	0.129845	0.143123	0.211023	13.7963
	0.254962	0.200998	0.157534	0.152887	4.33091	14.0431		0.116302	0.120338	0.128317	0.142869	0.192643	13.7963
	0.244728	0.209142	0.167449	0.159916	1.40072	14.0431		0.117046	0.115708	0.131807	0.1383	0.11153	13.7963
	0.230496	0.200872	0.159136	0.154136	1.21164	14.0431		0.113127	0.106181	0.131786	0.129577	0.0522392	13.7963
	0.216799	0.189974	0.148834	0.147636	2.5204	14.0431		0.109902	0.102268	0.13242	0.123664	0.00294143	13.7963
	0.192477	0.180463	0.138745	0.147235	0.798447	14.0431		0.100665	0.0998535	0.125688	0.117771	0.117198	13.7963
	0.173821	0.169408	0.126595	0.151707	1.76822	14.0431		0.0931593	0.0967915	0.119359	0.111482	0.395256	13.7963
	0.157372	0.156064	0.120987	0.143468	1.31993	14.0431		0.0909861	0.0950712	0.110475	0.107673	0.227746	13.7963
	0.142094	0.154288	0.115058	0.133769	0.152599	14.0431		0.0889812	0.0930575	0.103681	0.103078	0.142723	13.7963
	0.131892	0.141595	0.108004	0.124198	0.149919	14.0431		0.0872367	0.0931341	0.0996779	0.10133	0.0997155	13.7963
	0.129395	0.127157	0.10371	0.118076	1.30828	14.0431		0.0862661	0.0962019	0.095572	0.0971675	0.393338	13.7963
	0.119488	0.121073	0.101557	0.111715	0.365852	14.0431		0.0861081	0.0981864	0.0949849	0.0962003	0.657555	13.7963
	0.113573	0.112267	0.0984915	0.110555	0.938993	14.0431		0.0890601	0.100394	0.0980458	0.100801	0.415407	13.7963
	0.108085	0.10288	0.0928742	0.0992472	0.654717	14.0431		0.0922894	0.105608	0.102979	0.10269	1.08838	13.7963
	0.105778	0.103014	0.0882337	0.096929	1.08928	14.0431		0.0916742	0.107663	0.108864	0.107875	1.21188	13.7963
	0.100293	0.0964772	0.08685	0.0892035	0.280955	14.0431		0.0959139	0.108378	0.112956	0.107915	1.24093	13.7963
	0.102667	0.0968956	0.08608	0.0878345	0.47534	14.0431		0.104459	0.113483	0.112997	0.105786	1.4189	13.7963
	0.0987503	0.0915406	0.0878112	0.0862621	0.215937	14.0431		0.116278	0.123325	0.117392	0.110581	0.774814	13.7963
	0.0975864	0.0916079	0.0900597	0.0843964	0.000377044	14.0431		0.123669	0.134989	0.120743	0.118036	0.685315	13.7963
	0.100644	0.0900121	0.0916037	0.0855928	0.076817	14.0431		0.131825	0.143709	0.124906	0.126735	0.40804	13.7963
	0.103811	0.0895386	0.0926446	0.0876787	0.318904	14.0431		0.143482	0.148502	0.129804	0.134018	0.0026317	13.7963
	0.106133	0.0901568	0.100017	0.0916216	0.179443	14.0431		0.146059	0.152828	0.145521	0.148232	0.0671301	13.7963
	0.11178	0.097915	0.10401	0.0977638	0.146204	14.0431		0.159316	0.16936	0.168039	0.156355	1.83438	13.7963
	0.113995	0.098937	0.111207	0.104745	0.188323	14.0431		0.169178	0.186897	0.176903	0.163532	2.34206	13.7963
	0.118262	0.118269	0.121407	0.121272	3.87905e-05	14.0431		0.181823	0.204516	0.193468	0.184363	1.60979	13.7963
	0.123225	0.125201	0.122004	0.129804	0.129465	14.0431		0.204976	0.214186	0.21797	0.203079	0.736468	13.7963
	0.129057	0.137049	0.132498	0.140164	0.000402227	14.0431		0.223423	0.230563	0.237862	0.224091	0.519342	13.7963
	0.135901	0.144168	0.15081	0.150348	0.253653	14.0431		0.237414	0.245092	0.256332	0.236432	0.751039	13.7963
	0.144161	0.162189	0.160132	0.165972	0.462501	14.0431		0.261291	0.256402	0.280625	0.249511	0.526117	13.7963
	0.155406	0.162641	0.174485	0.177911	0.0526516	14.0431		0.277148	0.277748	0.291174	0.269814	0.346086	13.7963
	0.166201	0.180797	0.190556	0.193414	0.281987	14.0431		0.286937	0.291616	0.303525	0.275215	0.603564	13.7963
	0.18015	0.186379	0.199221	0.202823	0.0167549	14.0431		0.300377	0.299812	0.322169	0.276271	1.46944	13.7963
	0.182478	0.199981	0.213078	0.222297	0.146048	14.0431		0.310689	0.305895	0.334224	0.273822	2.7415	13.7963
	0.194251	0.205466	0.227059	0.23528	0.0143069	14.0431		0.317022	0.315628	0.325318	0.27967	1.5634	13.7963
	0.194169	0.202061	0.236013	0.240575	0.0284099	14.0431		0.323907	0.31394	0.31857	0.281901	0.735135	13.7963
	0.204614	0.196744	0.250344	0.257012	0.552605	14.0431		0.319836	0.319182	0.307325	0.275578	1.1285	13.7963
	0.220102	0.206477	0.260163	0.264893	0.616921	14.0431		0.312627	0.344232	0.311767	0.274419	6.33708	13.7963
	0.235617	0.218229	0.256257	0.268317	1.45164	14.0431		0.314687	0.34413	0.300447	0.272142	4.45737	13.7963
	0.253602	0.220642	0.247028	0.267175	2.21694	14.0431		0.303063	0.335494	0.302742	0.27601	2.78569	13.7963

## Sheet: ST
	1 km/h							2 km/h
	30IL/30CL	30IL/100CL	100IL/100CL	100IL/30CL	SPM{F}	Critical F value		30IL/30CL	30IL/100CL	100IL/100CL	100IL/30CL	SPM{F}	Critical F value
	0.277517	0.256619	0.250937	0.257545	0.252509	14.0632		0.334935	0.342654	0.308813	0.266294	0.609685	14.411
	0.285761	0.258706	0.244864	0.266852	0.875376	14.0632		0.333974	0.351124	0.303908	0.262155	1.26448	14.411
	0.260554	0.23704	0.226694	0.26095	1.19548	14.0632		0.335544	0.357713	0.29242	0.252834	1.42277	14.411
	0.274447	0.238878	0.223521	0.245384	1.33314	14.0632		0.310084	0.322777	0.273702	0.235363	0.830274	14.411
	0.27108	0.229111	0.204085	0.249042	2.48761	14.0632		0.290358	0.291247	0.240537	0.227867	0.0966594	14.411
	0.273103	0.237736	0.199169	0.241565	2.02957	14.0632		0.275837	0.28008	0.226108	0.217299	0.192278	14.411
	0.272941	0.235242	0.193262	0.232305	1.77388	14.0632		0.245959	0.256135	0.20695	0.197734	0.543844	14.411
	0.266746	0.24009	0.185712	0.231872	2.23415	14.0632		0.204908	0.216221	0.183636	0.176374	0.423732	14.411
	0.252313	0.223782	0.174159	0.226261	2.7383	14.0632		0.18193	0.193501	0.160446	0.150898	0.483812	14.411
	0.246007	0.225326	0.167373	0.218718	2.55249	14.0632		0.168192	0.180541	0.151401	0.135406	0.879904	14.411
	0.241118	0.210772	0.166535	0.223405	3.72088	14.0632		0.160785	0.17175	0.150873	0.128488	1.43386	14.411
	0.24282	0.216053	0.16102	0.212532	2.78769	14.0632		0.156626	0.168972	0.144015	0.127799	1.0502	14.411
	0.24853	0.216764	0.162178	0.202949	2.98219	14.0632		0.14528	0.168332	0.14406	0.122419	2.21184	14.411
	0.249072	0.220371	0.159489	0.200941	1.87466	14.0632		0.1354	0.163611	0.137893	0.113296	3.51641	14.411
	0.249671	0.221438	0.157724	0.201596	1.87645	14.0632		0.132613	0.159843	0.142921	0.109552	4.33678	14.411
	0.250051	0.216382	0.153824	0.197892	2.52542	14.0632		0.121894	0.153897	0.136184	0.108255	4.69997	14.411
	0.239805	0.211811	0.153328	0.193048	1.89458	14.0632		0.108323	0.141348	0.125217	0.103056	5.50379	14.411
	0.238233	0.216364	0.152445	0.190038	1.35365	14.0632		0.0977396	0.130922	0.116962	0.0958348	6.95036	14.411
	0.239847	0.211938	0.14442	0.191126	2.14717	14.0632		0.0889939	0.123641	0.118666	0.090887	7.904	14.411
	0.237196	0.210189	0.144846	0.188711	1.87905	14.0632		0.0838852	0.122331	0.113598	0.0874766	6.04728	14.411
	0.241422	0.205744	0.146626	0.181302	1.80662	14.0632		0.079079	0.121334	0.115317	0.0886619	6.95512	14.411
	0.246858	0.20352	0.144919	0.189649	2.9962	14.0632		0.073568	0.117605	0.112651	0.0890279	7.44549	14.411
	0.236792	0.206049	0.142627	0.182976	1.67839	14.0632		0.0695008	0.113858	0.109677	0.0886758	9.17823	14.411
	0.232713	0.203428	0.143086	0.180659	1.41523	14.0632		0.0691913	0.112496	0.108873	0.0889197	7.47539	14.411
	0.236654	0.197847	0.139652	0.175654	1.75927	14.0632		0.0701452	0.108482	0.105453	0.0939339	4.20464	14.411
	0.240899	0.188491	0.134321	0.175976	2.6547	14.0632		0.070256	0.100307	0.103301	0.102064	1.37302	14.411
	0.236026	0.191696	0.131603	0.174224	2.11267	14.0632		0.0678978	0.0968918	0.103006	0.105593	0.850236	14.411
	0.240575	0.188716	0.130517	0.175179	2.15626	14.0632		0.0660734	0.0965866	0.09802	0.104362	0.561459	14.411
	0.240889	0.180653	0.123464	0.177023	3.49148	14.0632		0.0655021	0.0928025	0.0997427	0.105076	0.393604	14.411
	0.235406	0.180143	0.122043	0.177246	2.85767	14.0632		0.0663716	0.0966696	0.100016	0.104382	0.505479	14.411
	0.23548	0.172723	0.122366	0.172969	2.99784	14.0632		0.0655243	0.101388	0.101093	0.101943	0.807956	14.411
	0.225828	0.171507	0.125698	0.172532	2.46782	14.0632		0.0669085	0.1006	0.0982293	0.103421	0.624349	14.411
	0.223185	0.166787	0.115294	0.175883	3.41689	14.0632		0.0679005	0.105168	0.0992013	0.103623	0.825833	14.411
	0.218687	0.164169	0.123387	0.176603	2.72832	14.0632		0.0695712	0.109155	0.100759	0.102603	1.22301	14.411
	0.216411	0.155641	0.119584	0.166295	2.90105	14.0632		0.0706623	0.111884	0.102796	0.101269	1.50894	14.411
	0.212003	0.154837	0.116515	0.176434	3.97715	14.0632		0.0726565	0.114545	0.104427	0.100043	1.42593	14.411
	0.209749	0.141334	0.109674	0.174129	5.50067	14.0632		0.0788459	0.112425	0.110475	0.0998935	1.25332	14.411
	0.202625	0.148208	0.104778	0.171133	4.44979	14.0632		0.0813149	0.111135	0.108817	0.103169	0.962655	14.411
	0.206763	0.134937	0.0976246	0.169783	6.8164	14.0632		0.0900484	0.112128	0.10202	0.105317	0.292157	14.411
	0.207538	0.130598	0.0961371	0.165852	7.61704	14.0632		0.092421	0.108261	0.106247	0.102088	0.316173	14.411
	0.213042	0.122795	0.0916554	0.169053	9.71367	14.0632		0.0947353	0.108902	0.107672	0.100793	0.350924	14.411
	0.213988	0.122211	0.0844095	0.169606	9.98272	14.0632		0.0982224	0.113411	0.10259	0.106078	0.115365	14.411
	0.213849	0.117654	0.0898728	0.166227	9.49421	14.0632		0.102182	0.115307	0.101683	0.107076	0.0544605	14.411
	0.219119	0.10984	0.0844826	0.162347	12.5572	14.0632		0.0993969	0.111705	0.100423	0.106073	0.0433677	14.411
	0.227616	0.105747	0.0815055	0.16207	11.6211	14.0632		0.0979252	0.109012	0.101145	0.104723	0.0595493	14.411
	0.224008	0.104889	0.0771687	0.156175	12.0549	14.0632		0.097693	0.10794	0.0973542	0.101914	0.0458028	14.411
	0.212106	0.100459	0.0761709	0.145732	10.6569	14.0632		0.0930924	0.101953	0.0921574	0.101829	0.00113474	14.411
	0.212516	0.0973413	0.0737705	0.131904	9.83408	14.0632		0.0868292	0.0970585	0.0841939	0.104792	0.232192	14.411
	0.193683	0.0958072	0.0694673	0.122094	7.98783	14.0632		0.0867442	0.0933283	0.0754509	0.10609	1.51278	14.411
	0.197185	0.0948427	0.0689122	0.113184	7.88078	14.0632		0.0818423	0.0945266	0.0759984	0.104683	0.83235	14.411
	0.181748	0.0977175	0.0668432	0.103365	6.94719	14.0632		0.0816403	0.097757	0.0801995	0.101297	0.105529	14.411
	0.182101	0.10035	0.0673964	0.0943828	6.34892	14.0632		0.0882565	0.102286	0.0850929	0.103589	0.0905685	14.411
	0.186245	0.103264	0.0718602	0.0911764	5.91142	14.0632		0.0987541	0.107288	0.092068	0.110149	0.306483	14.411
	0.194039	0.105827	0.0726668	0.0882057	5.59243	14.0632		0.104598	0.109943	0.0953845	0.106999	0.155916	14.411
	0.188917	0.111922	0.078662	0.0875924	4.58242	14.0632		0.107607	0.108733	0.09263	0.099282	0.16466	14.411
	0.201188	0.1133	0.0842148	0.090186	4.84314	14.0632		0.110787	0.10509	0.0879779	0.0954966	0.816717	14.411
	0.207782	0.123737	0.0930567	0.0967921	4.01855	14.0632		0.107366	0.105618	0.0873276	0.0945457	0.567869	14.411
	0.218303	0.13003	0.112718	0.10172	3.34839	14.0632		0.0987776	0.101203	0.0858175	0.0939439	0.37552	14.411
	0.234439	0.138604	0.134613	0.135662	5.75332	14.0632		0.0969965	0.0934403	0.0822082	0.0915842	1.04976	14.411
	0.246429	0.146607	0.119694	0.108729	4.33323	14.0632		0.0914895	0.0890519	0.0804047	0.0894578	0.50106	14.411
	0.247891	0.160716	0.13515	0.124825	3.70855	14.0632		0.0853014	0.0874184	0.0798452	0.0937094	0.388177	14.411
	0.258121	0.173585	0.145851	0.128535	2.3372	14.0632		0.0834845	0.0846079	0.0827108	0.093276	0.17456	14.411
	0.25511	0.184006	0.147088	0.133243	1.86595	14.0632		0.082909	0.081596	0.0819316	0.0927662	0.394683	14.411
	0.249505	0.193677	0.147788	0.139225	1.54982	14.0632		0.0847165	0.0790746	0.0816992	0.090941	0.490211	14.411
	0.248414	0.183758	0.143699	0.126332	1.13797	14.0632		0.0866085	0.0791773	0.0780805	0.0862895	0.377034	14.411
	0.227033	0.177057	0.134383	0.123434	0.896537	14.0632		0.0801318	0.0805578	0.0709098	0.0814511	0.155944	14.411
	0.196479	0.15786	0.119524	0.109338	0.619901	14.0632		0.072528	0.0811856	0.0645574	0.0790766	0.0625295	14.411
	0.187637	0.143016	0.112173	0.104431	2.05914	14.0632		0.0671736	0.0836819	0.0629135	0.0743228	0.0384415	14.411
	0.163294	0.134333	0.0991131	0.0962017	1.2882	14.0632		0.0596636	0.0850675	0.0599704	0.0711102	0.281107	14.411
	0.153498	0.123735	0.092675	0.0890537	1.45979	14.0632		0.0578465	0.0856612	0.0601833	0.0670526	0.578467	14.411
	0.144876	0.11617	0.0839121	0.0809031	1.0062	14.0632		0.0552114	0.0807823	0.0614989	0.0632103	0.904095	14.411
	0.133833	0.103834	0.0822226	0.0746495	0.918778	14.0632		0.0526872	0.0761734	0.0597022	0.0581684	1.81813	14.411
	0.131595	0.0971472	0.0748504	0.0730268	1.5109	14.0632		0.0539455	0.0738827	0.0577539	0.0584296	1.34831	14.411
	0.116709	0.091052	0.0695324	0.0697173	1.3254	14.0632		0.054932	0.0716393	0.0570701	0.0579816	1.22019	14.411
	0.112298	0.0809799	0.0672009	0.0606909	1.20228	14.0632		0.0558728	0.068063	0.0573627	0.0583416	1.06837	14.411
	0.102168	0.079307	0.0611697	0.0585049	1.37668	14.0632		0.0585517	0.0667209	0.0609814	0.0612679	0.564168	14.411
	0.0913605	0.0714211	0.057157	0.0538805	1.30872	14.0632		0.0615112	0.0670995	0.0630522	0.0621375	0.398578	14.411
	0.0858612	0.068135	0.054392	0.0493643	1.07476	14.0632		0.0675097	0.0682792	0.0654269	0.0599792	0.260048	14.411
	0.0811555	0.0646142	0.0538114	0.0481316	1.10497	14.0632		0.0755275	0.0715297	0.0677362	0.062319	0.00589453	14.411
	0.0776408	0.0618096	0.0522323	0.0469082	0.817559	14.0632		0.0804414	0.0791347	0.0745472	0.0700461	0.0197902	14.411
	0.0766626	0.0585629	0.0520913	0.0453998	0.547603	14.0632		0.0837424	0.0870687	0.081514	0.076892	0.163742	14.411
	0.0840144	0.0564712	0.0528041	0.0453103	0.845428	14.0632		0.0903459	0.0957377	0.0868659	0.0837763	0.193463	14.411
	0.0861607	0.053414	0.0537619	0.0465321	0.928269	14.0632		0.0977958	0.101371	0.0961411	0.0915562	0.156675	14.411
	0.0884052	0.054419	0.0579147	0.0466213	0.532107	14.0632		0.106133	0.113127	0.114473	0.106661	0.371483	14.411
	0.087841	0.0555403	0.0605062	0.0489837	0.478772	14.0632		0.117175	0.128363	0.128075	0.12372	0.333143	14.411
	0.0819495	0.0575347	0.0633291	0.0540483	0.289938	14.0632		0.129937	0.150002	0.138987	0.138845	0.513586	14.411
	0.0765541	0.0588561	0.06594	0.055582	0.0937825	14.0632		0.148935	0.175375	0.162909	0.152485	1.42091	14.411
	0.0715953	0.0615514	0.0721372	0.0607156	0.00656362	14.0632		0.176706	0.191861	0.192826	0.173434	1.17536	14.411
	0.0675801	0.0642816	0.0805958	0.0682771	0.173532	14.0632		0.217032	0.21324	0.218546	0.196475	0.242945	14.411
	0.0672917	0.0648704	0.0880314	0.0747279	0.414738	14.0632		0.262418	0.231571	0.245858	0.211774	0.00571859	14.411
	0.0677417	0.0677377	0.0927338	0.0839771	0.268616	14.0632		0.27453	0.252205	0.270732	0.219101	0.467634	14.411
	0.0704184	0.0677084	0.0983521	0.0996459	0.0735865	14.0632		0.287995	0.272201	0.290296	0.231293	0.975185	14.411
	0.0760423	0.0716757	0.116851	0.110522	0.0176388	14.0632		0.308018	0.293826	0.295422	0.24142	0.926655	14.411
	0.0854308	0.0747424	0.162998	0.137598	0.200483	14.0632		0.33252	0.323962	0.309835	0.245957	1.84346	14.411
	0.0926385	0.0840534	0.176145	0.165255	0.00596889	14.0632		0.351968	0.339399	0.320284	0.254603	1.89947	14.411
	0.103318	0.0987969	0.210637	0.18765	0.25875	14.0632		0.362944	0.352933	0.320087	0.254628	2.08487	14.411
	0.12672	0.121412	0.227124	0.215941	0.0363364	14.0632		0.362382	0.364685	0.309383	0.253901	1.31173	14.411
	0.16022	0.158284	0.246466	0.24429	3.45835e-05	14.0632		0.353235	0.362304	0.316623	0.26311	1.16154	14.411
	0.213352	0.19955	0.249572	0.250747	0.115126	14.0632		0.354628	0.35922	0.330746	0.274113	0.957261	14.411
	0.249114	0.22647	0.246419	0.272054	0.844572	14.0632		0.343581	0.352548	0.320853	0.272453	0.674613	14.411

## Sheet: VM
	1 km/h							2 km/h
	30IL/30CL	30IL/100CL	100IL/100CL	100IL/30CL	SPM{F}	Critical F value		30IL/30CL	30IL/100CL	100IL/100CL	100IL/30CL	SPM{F}	Critical F value
	0.274725	0.269974	0.201613	0.23508	1.5781	14.3224		0.299562	0.31625	0.316373	0.283679	4.52843	14.9
	0.289195	0.282096	0.223331	0.257021	1.87768	14.3224		0.318573	0.357835	0.354811	0.309525	10.1057	14.9
	0.3041	0.286261	0.228416	0.265552	8.2825	14.3224		0.333408	0.385895	0.386299	0.322253	12.9443	14.9
	0.312617	0.285934	0.241726	0.288069	8.1015	14.3224		0.342835	0.395362	0.404154	0.345583	19.6197	14.9
	0.326307	0.295226	0.264515	0.314448	7.44336	14.3224		0.364257	0.414515	0.424707	0.368382	11.0658	14.9
	0.340254	0.322966	0.296646	0.341872	4.38144	14.3224		0.377191	0.406236	0.440401	0.387812	6.74949	14.9
	0.364103	0.345734	0.33642	0.354914	0.865082	14.3224		0.381527	0.431593	0.467428	0.4211	5.52349	14.9
	0.364362	0.377179	0.380847	0.400824	0.0269476	14.3224		0.404516	0.461694	0.502263	0.445231	5.29406	14.9
	0.389874	0.401826	0.408383	0.416685	0.00695921	14.3224		0.425405	0.481264	0.513274	0.454343	6.26543	14.9
	0.393616	0.426072	0.426515	0.442355	0.117524	14.3224		0.441286	0.488571	0.497958	0.463031	4.40638	14.9
	0.397639	0.418635	0.437257	0.442839	0.119383	14.3224		0.437278	0.474771	0.486833	0.443382	3.52272	14.9
	0.409972	0.435969	0.432642	0.450869	0.0255828	14.3224		0.427927	0.454064	0.486902	0.441454	3.73976	14.9
	0.419158	0.439753	0.435435	0.442763	0.0746577	14.3224		0.424156	0.465058	0.487863	0.436142	5.59446	14.9
	0.405896	0.432658	0.428184	0.446068	0.0468786	14.3224		0.416805	0.458146	0.467822	0.43001	3.56017	14.9
	0.398952	0.425927	0.423742	0.42992	0.214033	14.3224		0.400847	0.448429	0.450878	0.425452	3.7627	14.9
	0.392896	0.425044	0.417088	0.427614	0.333333	14.3224		0.398058	0.444761	0.439622	0.404232	4.15367	14.9
	0.38345	0.407506	0.409102	0.412039	0.290226	14.3224		0.38443	0.434626	0.438646	0.397268	3.45917	14.9
	0.380507	0.402009	0.402359	0.399505	0.435013	14.3224		0.359133	0.413551	0.419734	0.387875	3.71221	14.9
	0.364238	0.389048	0.386307	0.384059	0.5252	14.3224		0.342883	0.389244	0.400918	0.36594	4.65065	14.9
	0.358317	0.388263	0.393191	0.37571	1.66509	14.3224		0.337882	0.388726	0.389035	0.347995	6.59399	14.9
	0.343507	0.376162	0.371061	0.359179	1.34478	14.3224		0.330088	0.377194	0.379406	0.34377	5.4304	14.9
	0.331838	0.370039	0.35995	0.348391	1.99981	14.3224		0.318505	0.352904	0.372813	0.332486	4.2299	14.9
	0.329861	0.355171	0.340315	0.330279	1.0939	14.3224		0.295535	0.332441	0.364382	0.328287	3.55862	14.9
	0.31768	0.349997	0.337941	0.326372	1.58087	14.3224		0.288866	0.32478	0.341974	0.323968	2.78597	14.9
	0.301782	0.323286	0.31286	0.311897	0.373529	14.3224		0.286571	0.314709	0.319832	0.314393	1.38289	14.9
	0.295674	0.324054	0.313566	0.301198	1.68795	14.3224		0.275681	0.299735	0.295203	0.293994	0.808153	14.9
	0.28009	0.296194	0.293169	0.29006	0.332343	14.3224		0.260243	0.274392	0.286733	0.268019	1.68749	14.9
	0.26959	0.291179	0.280974	0.270846	0.834228	14.3224		0.251427	0.256906	0.279031	0.254339	1.19112	14.9
	0.256868	0.273642	0.266899	0.263407	0.390987	14.3224		0.241753	0.247196	0.268779	0.248184	0.959541	14.9
	0.24639	0.263843	0.256422	0.255804	0.301084	14.3224		0.235438	0.237241	0.25112	0.236997	0.376635	14.9
	0.24985	0.249376	0.246891	0.239269	0.0528118	14.3224		0.225513	0.227569	0.231117	0.222163	0.223507	14.9
	0.231344	0.240709	0.230377	0.241065	0.00146152	14.3224		0.220469	0.222941	0.224804	0.215085	0.266907	14.9
	0.232043	0.235051	0.223233	0.224685	0.00278423	14.3224		0.214136	0.219985	0.229259	0.205953	1.50227	14.9
	0.227863	0.233023	0.214903	0.224514	0.024111	14.3224		0.207232	0.218191	0.21925	0.200289	2.26224	14.9
	0.223272	0.217715	0.208056	0.216687	0.265175	14.3224		0.207625	0.216437	0.200332	0.19813	0.279001	14.9
	0.222282	0.217997	0.193014	0.209951	0.640134	14.3224		0.204376	0.212127	0.203134	0.193596	0.740178	14.9
	0.209463	0.214391	0.193627	0.210498	0.272267	14.3224		0.195144	0.205475	0.206339	0.186226	2.16197	14.9
	0.216797	0.211506	0.191757	0.201767	0.384015	14.3224		0.195275	0.211801	0.1919	0.176384	1.51931	14.9
	0.206131	0.211059	0.183624	0.200009	0.308197	14.3224		0.194615	0.214072	0.188832	0.182127	0.917789	14.9
	0.213683	0.2082	0.180936	0.1989	1.33386	14.3224		0.193118	0.203626	0.18471	0.189465	0.0378507	14.9
	0.206388	0.205533	0.179127	0.19521	1.08151	14.3224		0.19019	0.202057	0.175361	0.177742	0.113232	14.9
	0.213954	0.204094	0.180328	0.19227	1.84667	14.3224		0.193253	0.203843	0.176472	0.174888	0.16413	14.9
	0.210113	0.204449	0.176431	0.190478	1.79907	14.3224		0.186903	0.205071	0.182335	0.185532	0.192047	14.9
	0.213207	0.206447	0.179641	0.191054	1.27691	14.3224		0.183149	0.201158	0.181549	0.197522	0.00259989	14.9
	0.216354	0.205651	0.174278	0.184921	1.67359	14.3224		0.190861	0.195211	0.179283	0.199448	0.168708	14.9
	0.22358	0.20827	0.178096	0.18489	2.06311	14.3224		0.195599	0.194118	0.184403	0.190812	0.0508204	14.9
	0.220245	0.216422	0.169974	0.178156	0.270346	14.3224		0.202431	0.195191	0.193052	0.190795	0.0179635	14.9
	0.210428	0.223691	0.175978	0.173812	0.54147	14.3224		0.208827	0.202761	0.199421	0.207525	0.128086	14.9
	0.221986	0.228091	0.181995	0.173493	0.299846	14.3224		0.209705	0.200021	0.207438	0.217441	0.194052	14.9
	0.220471	0.223723	0.187593	0.164471	0.94652	14.3224		0.214534	0.206567	0.217178	0.215711	0.0180325	14.9
	0.222283	0.23185	0.196016	0.17407	1.16692	14.3224		0.222174	0.219214	0.23413	0.233023	0.00135799	14.9
	0.224272	0.229578	0.200872	0.167898	1.72716	14.3224		0.226575	0.226868	0.253929	0.26296	0.0230158	14.9
	0.21575	0.230682	0.207667	0.181421	3.65671	14.3224		0.230572	0.223085	0.272194	0.282704	0.0861728	14.9
	0.214528	0.219845	0.228254	0.183205	5.52978	14.3224		0.226469	0.224619	0.280477	0.289741	0.0297758	14.9
	0.210493	0.219786	0.245573	0.185025	7.69445	14.3224		0.22781	0.23653	0.302328	0.295109	0.0649518	14.9
	0.198746	0.211469	0.247921	0.197055	4.96849	14.3224		0.227194	0.243332	0.316247	0.297053	0.621444	14.9
	0.208134	0.204529	0.264304	0.189625	5.56929	14.3224		0.226322	0.239604	0.316031	0.299593	0.853479	14.9
	0.193072	0.206932	0.235335	0.180995	5.03102	14.3224		0.222444	0.229485	0.316742	0.293991	0.80272	14.9
	0.187539	0.204735	0.223573	0.174382	3.78499	14.3224		0.205678	0.213383	0.293549	0.270003	1.10438	14.9
	0.170884	0.200502	0.184372	0.149086	3.24081	14.3224		0.188814	0.187742	0.257255	0.234375	0.771059	14.9
	0.163488	0.189741	0.163674	0.141333	1.80131	14.3224		0.162314	0.163181	0.21055	0.196054	0.44747	14.9
	0.151485	0.181398	0.14767	0.145955	0.995517	14.3224		0.138899	0.144812	0.173648	0.160771	1.63983	14.9
	0.144431	0.176201	0.129375	0.132731	1.19309	14.3224		0.124069	0.126472	0.147602	0.144502	0.213536	14.9
	0.145745	0.16891	0.121022	0.132968	0.222009	14.3224		0.113125	0.117532	0.127831	0.129797	0.025181	14.9
	0.14833	0.160694	0.114987	0.123175	0.0303033	14.3224		0.101712	0.1128	0.120366	0.118533	0.543599	14.9
	0.154061	0.156107	0.107064	0.117665	0.141122	14.3224		0.0967878	0.104848	0.115642	0.114129	0.28536	14.9
	0.150565	0.147632	0.103995	0.114878	0.495402	14.3224		0.0925391	0.100072	0.108783	0.108153	0.18763	14.9
	0.147851	0.139418	0.100114	0.110128	0.861045	14.3224		0.0893439	0.0945508	0.101992	0.107325	4.97365e-05	14.9
	0.144767	0.135651	0.095307	0.109339	2.04935	14.3224		0.0839301	0.088796	0.0968472	0.105018	0.0560083	14.9
	0.136453	0.13611	0.0956125	0.109248	0.60016	14.3224		0.078342	0.0881025	0.0894763	0.0993887	0.000200167	14.9
	0.140565	0.132639	0.0937801	0.108344	1.49	14.3224		0.0731179	0.0889439	0.0849738	0.0987898	0.046335	14.9
	0.138914	0.126612	0.0930101	0.109891	1.60258	14.3224		0.0712439	0.0917241	0.0810351	0.098622	0.0975241	14.9
	0.133229	0.126684	0.0962638	0.107154	0.767463	14.3224		0.0735516	0.0969693	0.0803894	0.0949187	0.621954	14.9
	0.134186	0.128553	0.0968925	0.113549	1.48527	14.3224		0.0760711	0.101469	0.0862684	0.093692	2.05073	14.9
	0.14089	0.124834	0.0968391	0.116493	3.76163	14.3224		0.0791749	0.10148	0.0913691	0.0911096	2.87912	14.9
	0.141482	0.129601	0.100751	0.122519	3.95922	14.3224		0.0794453	0.100008	0.0987475	0.0915162	4.56278	14.9
	0.147287	0.141212	0.10041	0.124392	3.16196	14.3224		0.0787801	0.101985	0.106632	0.0933355	5.05486	14.9
	0.157786	0.153534	0.107827	0.136097	1.73903	14.3224		0.0829512	0.102728	0.111603	0.0947548	4.69259	14.9
	0.16657	0.152722	0.109379	0.141909	4.21093	14.3224		0.0894303	0.101706	0.114004	0.0995942	3.06847	14.9
	0.182509	0.162231	0.123047	0.141656	2.11191	14.3224		0.0901414	0.104432	0.118873	0.101224	3.42962	14.9
	0.191684	0.161625	0.151865	0.146907	0.272705	14.3224		0.0937866	0.105371	0.12196	0.102251	3.47961	14.9
	0.20506	0.178772	0.139717	0.154827	0.996041	14.3224		0.100319	0.106528	0.123776	0.10497	3.70499	14.9
	0.224201	0.183381	0.150671	0.159514	1.3211	14.3224		0.10336	0.109099	0.128217	0.109778	3.42309	14.9
	0.240042	0.186857	0.152077	0.164451	1.58074	14.3224		0.105551	0.114868	0.135213	0.116033	2.77175	14.9
	0.251561	0.203235	0.162656	0.183962	1.82383	14.3224		0.112559	0.120085	0.145863	0.12212	2.46788	14.9
	0.281581	0.214764	0.169024	0.204259	2.01948	14.3224		0.113941	0.1198	0.150516	0.125868	3.06727	14.9
	0.276763	0.235766	0.181382	0.217837	1.25261	14.3224		0.118168	0.127644	0.154059	0.125917	5.58508	14.9
	0.311404	0.256082	0.188766	0.225433	1.65117	14.3224		0.124295	0.137725	0.154288	0.128619	5.12902	14.9
	0.31806	0.270301	0.198805	0.242999	1.27655	14.3224		0.13038	0.141934	0.158505	0.137805	2.7733	14.9
	0.333506	0.294177	0.203337	0.256407	1.42149	14.3224		0.142035	0.149464	0.167592	0.146418	2.2417	14.9
	0.336313	0.307254	0.216146	0.254274	0.839828	14.3224		0.150124	0.159006	0.174624	0.1561	2.37556	14.9
	0.347057	0.321814	0.215695	0.250182	0.811704	14.3224		0.158437	0.172167	0.178627	0.165396	2.18536	14.9
	0.347291	0.337118	0.234085	0.251537	0.159354	14.3224		0.172121	0.185055	0.18027	0.168936	1.29209	14.9
	0.35487	0.341427	0.23398	0.248279	0.165161	14.3224		0.184098	0.196799	0.186082	0.175351	0.86308	14.9
	0.343544	0.334448	0.235503	0.246408	0.111526	14.3224		0.194427	0.211212	0.198388	0.191385	0.880369	14.9
	0.336314	0.325161	0.230443	0.241738	0.163574	14.3224		0.206429	0.223035	0.211828	0.195546	1.59149	14.9
	0.315691	0.298545	0.229585	0.232139	0.204712	14.3224		0.219116	0.237737	0.219518	0.199826	3.56812	14.9
	0.293121	0.268494	0.21278	0.226413	1.41507	14.3224		0.238183	0.256156	0.240912	0.215341	4.75188	14.9
	0.275439	0.251674	0.192217	0.214355	3.94166	14.3224		0.253861	0.265538	0.272191	0.232916	5.11074	14.9
	0.270606	0.255073	0.200071	0.225868	2.901	14.3224		0.272187	0.282519	0.293229	0.255286	3.51071	14.9

## Sheet: RF
	1 km/h							2 km/h
	30IL/30CL	30IL/100CL	100IL/100CL	100IL/30CL	SPM{F}	Critical F value		30IL/30CL	30IL/100CL	100IL/100CL	100IL/30CL	SPM{F}	Critical F value
	0.180904	0.175014	0.133749	0.170128	4.8305	13.6551		0.190372	0.20628	0.21073	0.197881	3.38771	14.0048
	0.18618	0.190229	0.150971	0.1894	1.8473	13.6551		0.213591	0.233458	0.232046	0.219421	5.10704	14.0048
	0.209334	0.200954	0.159459	0.206557	7.15816	13.6551		0.219768	0.24876	0.255369	0.243957	7.66294	14.0048
	0.224375	0.207156	0.174772	0.219891	7.46656	13.6551		0.236997	0.274513	0.287094	0.259874	18.314	14.0048
	0.227322	0.216992	0.185073	0.226757	6.33283	13.6551		0.261352	0.289281	0.303017	0.271742	6.24246	14.0048
	0.232783	0.22775	0.198046	0.237334	4.29898	13.6551		0.272922	0.283433	0.308833	0.292469	1.6961	14.0048
	0.250702	0.24761	0.223342	0.247492	1.23906	13.6551		0.285375	0.301635	0.330127	0.301285	3.69652	14.0048
	0.256776	0.251558	0.243173	0.263862	1.3063	13.6551		0.303251	0.324738	0.349846	0.29962	6.30034	14.0048
	0.272645	0.273534	0.262181	0.271156	0.0880868	13.6551		0.310091	0.333906	0.346844	0.314862	5.62622	14.0048
	0.274191	0.280049	0.275446	0.290228	0.110023	13.6551		0.307067	0.328095	0.341136	0.314575	4.73959	14.0048
	0.281922	0.26924	0.281962	0.291735	0.754893	13.6551		0.305381	0.315507	0.340265	0.306435	4.89186	14.0048
	0.274573	0.284342	0.284529	0.299153	0.0375612	13.6551		0.303222	0.314638	0.335857	0.309978	3.41825	14.0048
	0.275038	0.277013	0.291407	0.295934	0.0159479	13.6551		0.306426	0.324655	0.323885	0.312901	1.23721	14.0048
	0.272817	0.273685	0.28713	0.296373	0.181494	13.6551		0.289021	0.316369	0.324878	0.306858	4.57299	14.0048
	0.263002	0.273464	0.28125	0.279429	0.485054	13.6551		0.279871	0.317668	0.322243	0.303093	11.0597	14.0048
	0.267698	0.269197	0.284434	0.276831	0.303929	13.6551		0.289517	0.317739	0.311749	0.300477	3.16972	14.0048
	0.259718	0.261707	0.274676	0.275768	0.0028623	13.6551		0.283401	0.314781	0.312468	0.295373	3.8454	14.0048
	0.247868	0.257374	0.280022	0.265771	4.13826	13.6551		0.272375	0.300114	0.304158	0.285694	3.61117	14.0048
	0.253641	0.250641	0.268586	0.260189	0.14343	13.6551		0.26893	0.292646	0.28578	0.276879	2.57068	14.0048
	0.243489	0.250904	0.272018	0.262373	1.63433	13.6551		0.273073	0.289819	0.284521	0.277887	1.54103	14.0048
	0.244806	0.241553	0.265698	0.248764	0.918746	13.6551		0.275466	0.289586	0.280553	0.274981	1.44417	14.0048
	0.237281	0.238006	0.256168	0.243068	0.914869	13.6551		0.265806	0.282538	0.276093	0.267652	3.13959	14.0048
	0.230078	0.235406	0.254789	0.237085	2.9911	13.6551		0.259164	0.278961	0.265492	0.263848	0.981952	14.0048
	0.22193	0.228508	0.252491	0.233873	2.15152	13.6551		0.25565	0.277576	0.26646	0.257075	1.88648	14.0048
	0.21567	0.230055	0.244094	0.232468	2.33085	13.6551		0.255133	0.271061	0.252824	0.258109	0.147643	14.0048
	0.206258	0.217039	0.246422	0.22679	3.48198	13.6551		0.252853	0.273001	0.236772	0.244737	0.205907	14.0048
	0.202755	0.205696	0.230828	0.219353	0.408561	13.6551		0.244107	0.26148	0.235777	0.230403	0.751846	14.0048
	0.186827	0.207493	0.229122	0.209554	4.18444	13.6551		0.234993	0.251925	0.233915	0.232776	0.615625	14.0048
	0.196233	0.190696	0.223482	0.204174	0.414036	13.6551		0.229947	0.245396	0.225979	0.236506	0.0353201	14.0048
	0.181149	0.189467	0.216438	0.192634	2.36365	13.6551		0.230553	0.234279	0.216615	0.226996	0.0517599	14.0048
	0.183365	0.179958	0.211901	0.18648	0.927584	13.6551		0.228514	0.233401	0.216765	0.225841	0.0227023	14.0048
	0.175862	0.181875	0.20312	0.181823	1.11753	13.6551		0.22838	0.236111	0.217856	0.234405	0.065126	14.0048
	0.178146	0.177117	0.200095	0.171231	1.67601	13.6551		0.227652	0.237376	0.21746	0.23227	0.0222607	14.0048
	0.177804	0.176841	0.190537	0.168197	1.06049	13.6551		0.21849	0.232602	0.21114	0.220424	0.021791	14.0048
	0.185613	0.175011	0.187368	0.174486	0.0114421	13.6551		0.22139	0.226794	0.206424	0.225647	0.143622	14.0048
	0.184121	0.179252	0.175716	0.165813	0.0496712	13.6551		0.233094	0.22006	0.203574	0.224496	0.923893	14.0048
	0.183651	0.17604	0.183843	0.162766	0.208135	13.6551		0.220105	0.215698	0.190966	0.210576	0.445709	14.0048
	0.182974	0.175889	0.179422	0.165874	0.0649798	13.6551		0.222681	0.229433	0.197902	0.206899	0.00480229	14.0048
	0.184692	0.180787	0.171524	0.16203	0.0877423	13.6551		0.225726	0.223948	0.206126	0.212785	0.0894723	14.0048
	0.177477	0.182097	0.179255	0.160147	0.710222	13.6551		0.213278	0.208634	0.192368	0.211794	0.787481	14.0048
	0.183152	0.185705	0.169972	0.154356	0.958348	13.6551		0.218756	0.197417	0.179282	0.201189	1.85327	14.0048
	0.184409	0.180797	0.166528	0.156483	0.0950572	13.6551		0.221888	0.19327	0.181415	0.200224	2.27028	14.0048
	0.178484	0.196296	0.162519	0.154826	1.76712	13.6551		0.207678	0.188403	0.178724	0.197242	1.26275	14.0048
	0.19301	0.187646	0.156505	0.163933	0.349596	13.6551		0.191202	0.17976	0.174427	0.196914	0.953044	14.0048
	0.178919	0.178697	0.166329	0.153804	0.448956	13.6551		0.184585	0.170149	0.169691	0.194519	1.19053	14.0048
	0.190103	0.196181	0.154712	0.154849	0.095639	13.6551		0.181484	0.162706	0.166818	0.178009	0.938061	14.0048
	0.17837	0.180397	0.156237	0.156142	0.0141486	13.6551		0.179153	0.152752	0.170197	0.180005	1.65233	14.0048
	0.184047	0.191882	0.160083	0.152788	0.554398	13.6551		0.180341	0.148557	0.167547	0.189364	1.96619	14.0048
	0.183174	0.186357	0.155987	0.148849	0.173191	13.6551		0.174062	0.143176	0.173456	0.186817	1.26351	14.0048
	0.174273	0.184469	0.158977	0.143806	0.857293	13.6551		0.163809	0.14559	0.185685	0.172526	0.0199525	14.0048
	0.172508	0.189279	0.154717	0.141771	1.22184	13.6551		0.164132	0.148463	0.193108	0.17651	0.000581332	14.0048
	0.166713	0.173977	0.155259	0.148277	0.282949	13.6551		0.16167	0.143999	0.199692	0.183112	0.00152702	14.0048
	0.162069	0.178146	0.159979	0.154345	0.487968	13.6551		0.163147	0.139959	0.209046	0.188842	0.0135746	14.0048
	0.158817	0.16965	0.162632	0.156021	0.331015	13.6551		0.152798	0.14295	0.208655	0.192183	0.0651157	14.0048
	0.148078	0.170673	0.165392	0.159934	0.772844	13.6551		0.14283	0.147769	0.221803	0.195245	1.63401	14.0048
	0.144297	0.161968	0.170373	0.158	1.94356	13.6551		0.144014	0.151422	0.232641	0.198045	2.33174	14.0048
	0.142292	0.155389	0.173259	0.164037	0.713796	13.6551		0.152429	0.154859	0.24665	0.195451	2.84521	14.0048
	0.131699	0.156993	0.167313	0.164509	1.78694	13.6551		0.165245	0.158911	0.245144	0.208892	0.822032	14.0048
	0.126263	0.145143	0.160243	0.156914	1.14681	13.6551		0.168538	0.162016	0.247381	0.216384	1.23549	14.0048
	0.123995	0.151768	0.14813	0.152366	1.18477	13.6551		0.179454	0.159208	0.246952	0.205251	1.26695	14.0048
	0.122255	0.139561	0.138536	0.140619	0.454828	13.6551		0.190978	0.164004	0.231731	0.195843	0.205899	14.0048
	0.118455	0.131177	0.132859	0.140775	0.0443883	13.6551		0.20296	0.172182	0.218671	0.189937	0.0101728	14.0048
	0.121934	0.126504	0.127308	0.133977	0.00749518	13.6551		0.213822	0.174727	0.222478	0.197287	0.508405	14.0048
	0.122749	0.115483	0.124839	0.139957	0.705755	13.6551		0.210334	0.185717	0.233978	0.198114	0.227814	14.0048
	0.135117	0.112231	0.121113	0.145961	2.5589	13.6551		0.196834	0.197766	0.228243	0.191842	2.05396	14.0048
	0.137997	0.114608	0.131408	0.150409	2.20191	13.6551		0.181576	0.196543	0.213552	0.185598	2.28158	14.0048
	0.157994	0.122209	0.145259	0.162515	1.71001	13.6551		0.166815	0.195401	0.203058	0.16872	4.48803	14.0048
	0.168439	0.132469	0.160273	0.174524	1.15494	13.6551		0.149313	0.192174	0.192738	0.16789	4.94141	14.0048
	0.179935	0.148693	0.169693	0.187262	1.06438	13.6551		0.140853	0.182488	0.190999	0.17362	3.83058	14.0048
	0.205692	0.169899	0.176008	0.212783	1.41593	13.6551		0.13352	0.174091	0.1885	0.170102	4.8274	14.0048
	0.230832	0.19184	0.196793	0.230957	1.30191	13.6551		0.124287	0.159698	0.188367	0.173518	4.68591	14.0048
	0.268189	0.214006	0.215045	0.248132	1.69401	13.6551		0.125367	0.153532	0.19418	0.176009	3.79795	14.0048
	0.29291	0.243703	0.226273	0.280183	2.30925	13.6551		0.129371	0.155471	0.198564	0.179145	3.09552	14.0048
	0.339242	0.27316	0.24117	0.300442	2.747	13.6551		0.13019	0.151687	0.209	0.183507	3.1562	14.0048
	0.382886	0.294567	0.254008	0.338328	5.27545	13.6551		0.131188	0.152188	0.219174	0.187322	3.56715	14.0048
	0.41366	0.331754	0.274024	0.370793	4.67647	13.6551		0.125405	0.14496	0.213597	0.185459	3.0742	14.0048
	0.461278	0.364437	0.285023	0.368921	4.89917	13.6551		0.114189	0.137297	0.210238	0.188787	2.86841	14.0048
	0.497803	0.384555	0.302846	0.366641	4.57048	13.6551		0.108839	0.133836	0.206059	0.182837	3.58732	14.0048
	0.509664	0.416811	0.30161	0.375436	4.35762	13.6551		0.10213	0.127484	0.195237	0.175063	3.41677	14.0048
	0.528081	0.433291	0.307858	0.37987	5.01928	13.6551		0.0949686	0.11912	0.189777	0.161751	5.26338	14.0048
	0.534038	0.45527	0.31545	0.362655	3.23895	13.6551		0.0952689	0.112254	0.180661	0.148177	6.03136	14.0048
	0.550831	0.472102	0.331731	0.354757	2.0165	13.6551		0.0999004	0.102843	0.163028	0.145932	1.05854	14.0048
	0.558815	0.487752	0.328568	0.356827	1.92707	13.6551		0.0998452	0.0973846	0.157456	0.13911	0.464098	14.0048
	0.547123	0.482482	0.322001	0.347832	2.03004	13.6551		0.0995144	0.0971169	0.153985	0.128554	1.29417	14.0048
	0.546331	0.490285	0.310805	0.342685	1.85672	13.6551		0.0971896	0.101201	0.151648	0.122906	2.52581	14.0048
	0.523519	0.483951	0.298552	0.331915	1.30965	13.6551		0.0945422	0.102213	0.14379	0.119652	2.2693	14.0048
	0.503654	0.462095	0.284146	0.313201	1.16296	13.6551		0.0957774	0.10153	0.130374	0.117672	1.14853	14.0048
	0.486094	0.448366	0.265363	0.306424	2.05233	13.6551		0.0949932	0.102996	0.119718	0.114033	0.881704	14.0048
	0.445047	0.428481	0.249961	0.276242	0.547798	13.6551		0.0938913	0.101888	0.112293	0.11269	0.26329	14.0048
	0.410062	0.396821	0.247301	0.256953	0.232041	13.6551		0.0959853	0.101808	0.106237	0.109889	0.0241625	14.0048
	0.374989	0.373193	0.239269	0.250959	0.0690717	13.6551		0.0977105	0.10297	0.104262	0.111442	0.0181623	14.0048
	0.350138	0.345809	0.224811	0.235124	0.120256	13.6551		0.101056	0.104549	0.103348	0.114435	0.218935	14.0048
	0.332832	0.32992	0.209742	0.220117	0.120348	13.6551		0.10568	0.109825	0.103177	0.116412	0.30818	14.0048
	0.319261	0.301585	0.191355	0.20553	0.866195	13.6551		0.108384	0.116452	0.105985	0.121133	0.132803	14.0048
	0.294775	0.289574	0.179652	0.197896	0.520231	13.6551		0.115996	0.116406	0.112501	0.126122	0.382778	14.0048
	0.271948	0.269586	0.164321	0.184333	0.570452	13.6551		0.118288	0.119647	0.119987	0.129926	0.184195	14.0048
	0.236574	0.233494	0.148113	0.167742	0.839446	13.6551		0.119934	0.129456	0.13029	0.133143	0.15641	14.0048
	0.208406	0.213837	0.133525	0.155943	0.710338	13.6551		0.131801	0.140643	0.148531	0.138004	1.3684	14.0048
	0.186246	0.183603	0.126268	0.155316	2.14843	13.6551		0.144641	0.156811	0.171058	0.148761	4.50966	14.0048
	0.180075	0.180949	0.129399	0.161969	2.28768	13.6551		0.163498	0.179114	0.192344	0.171634	4.46482	14.0048

## Sheet: MG
	1 km/h							2 km/h
	30IL/30CL	30IL/100CL	100IL/100CL	100IL/30CL	SPM{F}	Critical F value		30IL/30CL	30IL/100CL	100IL/100CL	100IL/30CL	SPM{F}	Critical F value
	0.0745404	0.0656899	0.0660924	0.081264	5.01584	13.832		0.104381	0.0972256	0.0898583	0.0873848	0.0908622	14.6036
	0.0790329	0.069108	0.0712009	0.0804788	2.52592	13.832		0.109858	0.110829	0.0975314	0.0980502	0.000720211	14.6036
	0.0829187	0.0773348	0.0706831	0.0847219	4.83029	13.832		0.116707	0.114923	0.110582	0.10857	0.000175289	14.6036
	0.0851572	0.0778366	0.0792196	0.087933	2.50889	13.832		0.121703	0.117475	0.123162	0.109522	0.232007	14.6036
	0.0875096	0.0792357	0.078946	0.0874529	3.33989	13.832		0.115935	0.122242	0.1114	0.104819	0.454494	14.6036
	0.0893834	0.0832828	0.0807075	0.0900516	3.33615	13.832		0.113344	0.114289	0.104105	0.10395	0.00229816	14.6036
	0.0887071	0.0847579	0.0854561	0.0929796	1.56723	13.832		0.116285	0.111921	0.111779	0.105917	0.0037616	14.6036
	0.0914753	0.0862562	0.0891785	0.0949602	2.11215	13.832		0.109692	0.110519	0.110642	0.105348	0.153026	14.6036
	0.0933492	0.0886139	0.0924728	0.0965084	1.91034	13.832		0.103071	0.103473	0.107449	0.104532	0.0427355	14.6036
	0.0934121	0.0873999	0.0943554	0.0986544	0.806818	13.832		0.0954535	0.0951975	0.0977162	0.101396	0.0792994	14.6036
	0.0910431	0.0831452	0.0933852	0.100053	1.72025	13.832		0.0908575	0.0901891	0.0903042	0.0956532	0.191753	14.6036
	0.0950986	0.0817382	0.091258	0.0974978	5.42755	13.832		0.0875592	0.0838879	0.0890323	0.0890864	0.0632332	14.6036
	0.0918168	0.0831636	0.0878545	0.095518	1.96896	13.832		0.0840808	0.0803213	0.086106	0.0890769	0.293874	14.6036
	0.0941662	0.0822721	0.0872182	0.0949116	3.7311	13.832		0.0833936	0.0786185	0.0817812	0.084576	0.38884	14.6036
	0.0922297	0.0803359	0.0853812	0.0910946	1.57636	13.832		0.0781182	0.0735937	0.0803586	0.0826092	0.90221	14.6036
	0.0926976	0.0805258	0.08425	0.0947212	2.80206	13.832		0.0771913	0.0740444	0.0792335	0.0817761	0.314928	14.6036
	0.091823	0.0811484	0.0844296	0.101689	1.55551	13.832		0.076795	0.0750005	0.0754546	0.0772401	0.146304	14.6036
	0.0908371	0.0786936	0.0818887	0.115084	1.82445	13.832		0.076016	0.076685	0.079082	0.0749505	0.47822	14.6036
	0.092697	0.0774393	0.0843367	0.0984069	1.79327	13.832		0.0789849	0.0807564	0.0819579	0.0748155	0.84942	14.6036
	0.0923958	0.0788224	0.0802784	0.108104	1.67314	13.832		0.088053	0.0804345	0.080682	0.0777441	0.207966	14.6036
	0.0950921	0.0773308	0.0790087	0.108647	2.1708	13.832		0.0930849	0.0807561	0.085304	0.084948	1.06309	14.6036
	0.105299	0.0765626	0.0834467	0.109691	2.10464	13.832		0.0984042	0.0865145	0.0908246	0.0894433	0.742686	14.6036
	0.103759	0.0789978	0.080608	0.0907352	3.1146	13.832		0.109688	0.0932634	0.0951319	0.0944027	1.27096	14.6036
	0.114252	0.0871131	0.0825658	0.0895793	2.29091	13.832		0.122723	0.1005	0.106192	0.1001	1.20487	14.6036
	0.127109	0.094318	0.0880822	0.0899966	3.40659	13.832		0.12528	0.106665	0.108231	0.109667	2.1428	14.6036
	0.144082	0.0997999	0.0906902	0.0901892	2.82873	13.832		0.141792	0.113104	0.118667	0.11927	4.02389	14.6036
	0.161169	0.114453	0.0983618	0.0993898	2.62224	13.832		0.162928	0.123047	0.12386	0.130246	6.29331	14.6036
	0.188191	0.125383	0.101525	0.108016	3.76281	13.832		0.176358	0.135588	0.125542	0.149372	7.95811	14.6036
	0.199189	0.144281	0.112359	0.120375	3.21682	13.832		0.188064	0.152028	0.1396	0.167344	4.89782	14.6036
	0.230286	0.158886	0.125385	0.146241	4.19004	13.832		0.203543	0.168203	0.154411	0.176777	2.71107	14.6036
	0.235067	0.187389	0.137816	0.169986	4.19036	13.832		0.217637	0.185375	0.172682	0.187664	1.67857	14.6036
	0.254346	0.198288	0.15099	0.201417	5.97548	13.832		0.237854	0.202861	0.195597	0.194692	0.740385	14.6036
	0.270461	0.226714	0.167724	0.220984	3.77142	13.832		0.248377	0.216462	0.21088	0.202666	0.287689	14.6036
	0.289441	0.244351	0.179331	0.238212	3.88274	13.832		0.256002	0.225952	0.221037	0.222664	0.486607	14.6036
	0.309506	0.266576	0.196267	0.2575	4.26637	13.832		0.27294	0.239722	0.234481	0.236485	0.514293	14.6036
	0.327048	0.265337	0.209167	0.278305	5.42933	13.832		0.296871	0.258505	0.246383	0.241263	0.497645	14.6036
	0.338659	0.275347	0.235419	0.290913	4.80706	13.832		0.326316	0.281693	0.272771	0.263873	0.591843	14.6036
	0.348322	0.277723	0.236799	0.302945	8.14835	13.832		0.339554	0.303093	0.296918	0.285537	0.341516	14.6036
	0.372226	0.282629	0.250226	0.320004	8.9192	13.832		0.356776	0.323095	0.321754	0.292433	0.0145304	14.6036
	0.39035	0.277549	0.247138	0.329151	14.4793	13.832		0.36919	0.344399	0.362164	0.300454	0.925028	14.6036
	0.412273	0.279303	0.245837	0.345102	19.016	13.832		0.36531	0.363582	0.383594	0.309997	2.4058	14.6036
	0.417872	0.267697	0.245176	0.346701	25.5485	13.832		0.371572	0.388165	0.398481	0.329865	3.45307	14.6036
	0.454179	0.255918	0.254845	0.352612	24.0851	13.832		0.379013	0.394404	0.402452	0.344726	2.08194	14.6036
	0.447614	0.254121	0.25079	0.352493	25.8692	13.832		0.368272	0.400472	0.396065	0.342713	2.85993	14.6036
	0.463786	0.244921	0.241864	0.361241	33.5242	13.832		0.362309	0.394924	0.378302	0.33959	2.33262	14.6036
	0.436502	0.246408	0.241031	0.35809	30.68	13.832		0.36822	0.394123	0.356487	0.339883	0.669827	14.6036
	0.430247	0.235681	0.237591	0.352156	31.1732	13.832		0.362433	0.383064	0.351878	0.332219	0.443588	14.6036
	0.392816	0.230102	0.222503	0.31929	29.2047	13.832		0.357898	0.364588	0.347596	0.321355	0.211141	14.6036
	0.373003	0.22583	0.21557	0.301421	22.1114	13.832		0.338982	0.347798	0.32067	0.308389	0.0985952	14.6036
	0.33695	0.209446	0.20686	0.274908	17.2676	13.832		0.304092	0.318821	0.280474	0.285615	0.0238189	14.6036
	0.299437	0.208026	0.193981	0.2364	9.90844	13.832		0.276316	0.277092	0.251188	0.250595	0.000580973	14.6036
	0.26417	0.196469	0.183242	0.206522	5.19798	13.832		0.245664	0.243823	0.224372	0.229301	0.0210796	14.6036
	0.227592	0.19723	0.173034	0.18661	1.35814	13.832		0.215094	0.210833	0.197527	0.209361	0.175062	14.6036
	0.21618	0.194984	0.159614	0.166489	0.491032	13.832		0.186878	0.195221	0.174337	0.191606	0.0596307	14.6036
	0.19783	0.184319	0.152083	0.149527	0.0724486	13.832		0.1696	0.174233	0.162324	0.175672	0.0691719	14.6036
	0.190921	0.179798	0.147128	0.140423	0.0115974	13.832		0.158633	0.157811	0.14914	0.162034	0.199966	14.6036
	0.190898	0.1767	0.13545	0.127003	0.0138304	13.832		0.139418	0.14541	0.137168	0.157744	0.201795	14.6036
	0.173171	0.171384	0.123913	0.121498	0.000199884	13.832		0.121843	0.128346	0.117998	0.144092	0.391055	14.6036
	0.159463	0.165543	0.116564	0.111821	0.0958594	13.832		0.110508	0.112089	0.107558	0.126667	0.30011	14.6036
	0.14316	0.148521	0.101801	0.100689	0.025031	13.832		0.0922145	0.0971544	0.100496	0.110453	0.0333746	14.6036
	0.124295	0.13386	0.0901484	0.0962123	0.0115004	13.832		0.0755248	0.0859497	0.0940498	0.0975744	0.0901512	14.6036
	0.113507	0.116794	0.0843916	0.0891023	0.00248097	13.832		0.0677299	0.0743714	0.0867217	0.0859596	0.157389	14.6036
	0.103211	0.101339	0.0675147	0.0846076	0.465378	13.832		0.0627533	0.0657838	0.0771617	0.0870021	0.135545	14.6036
	0.087917	0.0895336	0.0581349	0.0836729	1.09523	13.832		0.0610496	0.0657968	0.0740237	0.0826938	0.0548464	14.6036
	0.0808101	0.08172	0.0526224	0.0801819	1.51329	13.832		0.0617719	0.0659401	0.071488	0.0817474	0.114277	14.6036
	0.0748017	0.071392	0.050441	0.074008	1.24819	13.832		0.0623938	0.0620872	0.0693036	0.0798922	0.484834	14.6036
	0.063912	0.0638284	0.0483019	0.0737762	1.73798	13.832		0.0622132	0.0599956	0.0692118	0.0787898	0.606208	14.6036
	0.0612838	0.0622113	0.0447966	0.0702639	1.91867	13.832		0.0595396	0.0598692	0.0684872	0.0795558	0.452712	14.6036
	0.0597732	0.0581368	0.0458776	0.0697747	2.06652	13.832		0.0573593	0.0595152	0.065263	0.0744271	0.207331	14.6036
	0.0596577	0.0534701	0.0425897	0.0674005	2.55913	13.832		0.0570783	0.0596201	0.0616127	0.0733586	0.336469	14.6036
	0.0543491	0.0515231	0.0424442	0.0635196	2.24386	13.832		0.0565609	0.0577346	0.0585462	0.0721159	0.560563	14.6036
	0.0534739	0.0511841	0.0423588	0.0561381	1.7294	13.832		0.0559352	0.0584566	0.0599475	0.0745035	0.371199	14.6036
	0.052497	0.0492941	0.0419281	0.0545449	1.77251	13.832		0.0546398	0.059611	0.0556858	0.0744898	0.450357	14.6036
	0.0545587	0.048214	0.0407154	0.0526435	2.36602	13.832		0.0558002	0.0605508	0.0564934	0.076179	0.42117	14.6036
	0.051348	0.0467946	0.0419547	0.0532759	2.11994	13.832		0.055977	0.0629338	0.056454	0.0762697	0.249518	14.6036
	0.0507067	0.0475833	0.0409192	0.0499014	1.89343	13.832		0.0561164	0.06348	0.0539995	0.0797108	0.387743	14.6036
	0.049244	0.0478444	0.0409227	0.04924	2.0394	13.832		0.0543535	0.0620968	0.0535512	0.0780726	0.373191	14.6036
	0.047705	0.0464008	0.0408422	0.0497809	2.75019	13.832		0.0527118	0.0635937	0.0522109	0.0723593	0.128324	14.6036
	0.0476676	0.0472936	0.0399737	0.0508081	2.82925	13.832		0.0505383	0.0619913	0.0513859	0.0740004	0.176722	14.6036
	0.0473674	0.0472848	0.0405258	0.05153	1.84181	13.832		0.0507144	0.0605959	0.0510891	0.0782841	0.362047	14.6036
	0.0444082	0.0478727	0.0417353	0.05076	1.1956	13.832		0.0500149	0.0629293	0.0535501	0.0745337	0.0826598	14.6036
	0.0436372	0.048056	0.0401204	0.0521448	1.50156	13.832		0.0496086	0.0663275	0.0532243	0.0713812	0.00324277	14.6036
	0.0445472	0.0474131	0.0408837	0.0528255	1.26589	13.832		0.0538771	0.0695264	0.0537106	0.068177	0.00263639	14.6036
	0.0437239	0.0469216	0.0414167	0.0517948	1.29875	13.832		0.0574555	0.0725834	0.057078	0.0687266	0.0253746	14.6036
	0.0429567	0.0471283	0.0419865	0.0477271	0.0908284	13.832		0.059218	0.0721172	0.0588645	0.0732566	0.00565162	14.6036
	0.044593	0.0479511	0.0423175	0.0467153	0.0565834	13.832		0.0605428	0.0713243	0.0629336	0.071886	0.00965106	14.6036
	0.0451659	0.0476487	0.0434368	0.0481751	0.149292	13.832		0.061596	0.0723706	0.0667611	0.0724648	0.0846271	14.6036
	0.044572	0.0485389	0.0448632	0.0478605	0.0292754	13.832		0.0647032	0.074604	0.0677289	0.0791615	0.00804698	14.6036
	0.0464305	0.0497101	0.0453283	0.0462986	0.171926	13.832		0.0725752	0.0748814	0.0694455	0.0789118	0.134427	14.6036
	0.0487971	0.0509475	0.0434502	0.0479696	0.342737	13.832		0.0726736	0.0733537	0.0723595	0.0789377	0.0844613	14.6036
	0.0466367	0.0499721	0.0454083	0.0477473	0.0329293	13.832		0.0728202	0.0726416	0.0753794	0.077514	0.0141849	14.6036
	0.0487399	0.0499442	0.04672	0.0491674	0.0435185	13.832		0.0802933	0.0752683	0.0771695	0.0804391	0.175351	14.6036
	0.047173	0.0512373	0.048528	0.050126	0.192438	13.832		0.0870955	0.0804624	0.0742469	0.0826717	0.814649	14.6036
	0.0492278	0.0494728	0.0486301	0.0502853	0.0734834	13.832		0.0888746	0.084444	0.0685054	0.08377	1.31266	14.6036
	0.0513	0.0526781	0.0516403	0.0532498	0.002139	13.832		0.084625	0.0870149	0.0696787	0.0793686	0.226732	14.6036
	0.0549345	0.0523263	0.0535457	0.0557279	0.790371	13.832		0.0910714	0.0907443	0.0732594	0.0745195	0.00857197	14.6036
	0.0548771	0.05166	0.0596862	0.0581577	0.0651796	13.832		0.0973335	0.091518	0.0759178	0.0740853	0.0479366	14.6036
	0.0571244	0.0510607	0.0641709	0.0623401	0.578343	13.832		0.0986613	0.0875786	0.0765301	0.0748527	0.253915	14.6036
	0.0607258	0.0527628	0.0653046	0.0630714	1.20421	13.832		0.0954955	0.0861666	0.0776148	0.0742828	0.201004	14.6036
	0.0684893	0.0599219	0.0631145	0.0700083	5.80187	13.832		0.0965785	0.0881772	0.0829761	0.0791791	0.107565	14.6036

## Sheet: TA
	1 km/h							2 km/h
	30IL/30CL	30IL/100CL	100IL/100CL	100IL/30CL	SPM{F}	Critical F value		30IL/30CL	30IL/100CL	100IL/100CL	100IL/30CL	SPM{F}	Critical F value
	0.203174	0.185928	0.231268	0.21768	0.0144917	14.4302		0.28759	0.334583	0.350572	0.350928	1.91638	15.7795
	0.260863	0.231453	0.270125	0.281552	0.983969	14.4302		0.319264	0.386913	0.392381	0.406864	1.95247	15.7795
	0.308738	0.259966	0.306468	0.31188	0.971961	14.4302		0.361346	0.458764	0.46223	0.477566	3.77003	15.7795
	0.348097	0.302681	0.355458	0.352153	0.78425	14.4302		0.42402	0.545292	0.549975	0.520237	11.1135	15.7795
	0.368649	0.329021	0.381894	0.362087	0.141789	14.4302		0.464591	0.575233	0.539463	0.540101	4.11365	15.7795
	0.402448	0.344592	0.403634	0.394699	0.673532	14.4302		0.426181	0.558293	0.520596	0.561685	2.26601	15.7795
	0.412598	0.357712	0.427163	0.400115	0.217593	14.4302		0.414899	0.554134	0.534343	0.557831	4.46559	15.7795
	0.437801	0.377205	0.448048	0.415457	0.285958	14.4302		0.457053	0.568505	0.546375	0.549877	3.18157	15.7795
	0.443373	0.390598	0.460914	0.418284	0.0299485	14.4302		0.454123	0.565938	0.507213	0.540383	1.8788	15.7795
	0.450042	0.374857	0.459155	0.427113	0.459571	14.4302		0.400662	0.506555	0.452735	0.486571	2.00569	15.7795
	0.437384	0.374347	0.447703	0.41115	0.241277	14.4302		0.359624	0.452269	0.42851	0.447044	2.28182	15.7795
	0.42773	0.348572	0.439532	0.410084	0.840456	14.4302		0.324582	0.410051	0.400507	0.424155	1.72487	15.7795
	0.418427	0.353135	0.417293	0.39136	0.462483	14.4302		0.303515	0.373431	0.37139	0.401724	0.858829	15.7795
	0.403407	0.341068	0.391515	0.378794	0.691376	14.4302		0.292881	0.346891	0.347281	0.368829	0.473367	15.7795
	0.390463	0.316055	0.380276	0.366287	1.32974	14.4302		0.268873	0.324916	0.325574	0.350853	0.506161	15.7795
	0.370335	0.307178	0.35904	0.341781	0.816064	14.4302		0.251535	0.302497	0.297967	0.33203	0.165739	15.7795
	0.355992	0.293385	0.334736	0.325697	0.925931	14.4302		0.238217	0.279836	0.275576	0.303085	0.111929	15.7795
	0.330284	0.27366	0.309948	0.305738	0.984492	14.4302		0.218361	0.266503	0.255871	0.278007	0.409308	15.7795
	0.314312	0.264087	0.291161	0.292303	0.93285	14.4302		0.195289	0.256108	0.227034	0.250492	0.803051	15.7795
	0.29731	0.242713	0.269867	0.278669	1.20654	14.4302		0.187557	0.24141	0.212977	0.235849	0.572432	15.7795
	0.269282	0.231005	0.252848	0.266161	0.862676	14.4302		0.174278	0.231731	0.202161	0.213623	1.58303	15.7795
	0.2603	0.210636	0.235692	0.243747	1.09264	14.4302		0.161261	0.21816	0.180763	0.194179	1.22333	15.7795
	0.245719	0.195369	0.214355	0.229204	1.48585	14.4302		0.151126	0.196193	0.172929	0.180454	0.833017	15.7795
	0.221974	0.190626	0.204187	0.219395	0.635378	14.4302		0.14021	0.18247	0.166674	0.160818	1.82063	15.7795
	0.216595	0.175867	0.181086	0.203698	1.44628	14.4302		0.12974	0.168379	0.149557	0.145754	1.48426	15.7795
	0.204158	0.161703	0.167126	0.192039	1.55893	14.4302		0.121572	0.160013	0.135354	0.133054	1.17793	15.7795
	0.19351	0.158633	0.14484	0.18451	2.38491	14.4302		0.11538	0.148835	0.132929	0.125122	1.24416	15.7795
	0.181997	0.142943	0.132254	0.164395	2.4372	14.4302		0.10736	0.131415	0.123698	0.123591	0.601658	15.7795
	0.173855	0.143439	0.120542	0.160706	2.14965	14.4302		0.0957929	0.124071	0.111733	0.105326	1.45636	15.7795
	0.163382	0.136625	0.112102	0.150928	2.08766	14.4302		0.0866331	0.116043	0.10082	0.0892976	1.89147	15.7795
	0.158044	0.133596	0.0999523	0.144692	2.64088	14.4302		0.0837214	0.106342	0.0928311	0.0857184	1.06453	15.7795
	0.144372	0.129649	0.0911179	0.136123	2.05238	14.4302		0.0799463	0.101947	0.0866424	0.0820067	0.837739	15.7795
	0.140428	0.124883	0.0885824	0.132185	1.97923	14.4302		0.0739259	0.0957518	0.0778053	0.0755758	0.78144	15.7795
	0.132517	0.122257	0.0810333	0.125761	2.32873	14.4302		0.0677986	0.0932469	0.0719012	0.0711588	0.775013	15.7795
	0.127627	0.118053	0.0793239	0.119888	1.94204	14.4302		0.065698	0.0914284	0.0696535	0.0697027	0.724788	15.7795
	0.120223	0.115415	0.074731	0.112826	1.79387	14.4302		0.064556	0.0858232	0.0668464	0.0684696	0.593702	15.7795
	0.113	0.111223	0.0716292	0.11356	1.52112	14.4302		0.0617025	0.0839407	0.0628031	0.0735083	0.206201	15.7795
	0.102877	0.105807	0.0700406	0.103488	1.20305	14.4302		0.0596585	0.0832293	0.0627311	0.0751527	0.15207	15.7795
	0.0899859	0.108442	0.0646388	0.103411	0.718351	14.4302		0.06042	0.0796507	0.0623247	0.0777772	0.0172214	15.7795
	0.081948	0.100377	0.0603937	0.0971075	0.831678	14.4302		0.0621743	0.0780441	0.0640531	0.0860293	0.0372045	15.7795
	0.074192	0.0980102	0.0581636	0.090259	0.203959	14.4302		0.063998	0.0749232	0.0663679	0.0888533	0.168595	15.7795
	0.065802	0.0942478	0.0577081	0.0895644	0.0517212	14.4302		0.0656508	0.0759348	0.0683265	0.0940424	0.316212	15.7795
	0.0674051	0.092562	0.059944	0.0862149	0.00498519	14.4302		0.0678507	0.0771929	0.0688972	0.100503	0.657183	15.7795
	0.0658925	0.0900897	0.0589674	0.080746	0.0281982	14.4302		0.071499	0.0784842	0.0697968	0.106387	1.19954	15.7795
	0.0649281	0.0859203	0.0616288	0.0809782	0.0152388	14.4302		0.0749253	0.0824726	0.0748089	0.110016	1.32194	15.7795
	0.0674611	0.0889739	0.0637461	0.0757539	0.468805	14.4302		0.0786191	0.0859926	0.076796	0.111816	1.52531	15.7795
	0.0703975	0.0874383	0.0640588	0.0748684	0.207313	14.4302		0.080307	0.0908188	0.0788784	0.110474	0.9544	15.7795
	0.0729845	0.0889835	0.0702149	0.0774964	0.278445	14.4302		0.0822963	0.0940271	0.0819306	0.113032	0.733695	15.7795
	0.0808185	0.0895893	0.0739686	0.0766643	0.0925463	14.4302		0.0861285	0.0970107	0.0869652	0.112961	0.32206	15.7795
	0.0812138	0.0944941	0.0741745	0.0845638	0.0209857	14.4302		0.0845072	0.100594	0.0932669	0.104019	0.0301012	15.7795
	0.0853678	0.0955033	0.0765317	0.0885686	0.00568726	14.4302		0.0821245	0.100207	0.0969216	0.104124	0.1064	15.7795
	0.0987186	0.0970818	0.0769413	0.0955326	0.431563	14.4302		0.0791915	0.0980867	0.0953811	0.108747	0.0305992	15.7795
	0.0965976	0.0974859	0.0795973	0.098553	0.430107	14.4302		0.0765889	0.0954562	0.0923803	0.108394	0.0137265	15.7795
	0.0995427	0.0943683	0.0781327	0.108568	1.56018	14.4302		0.0774046	0.0974094	0.0921017	0.10823	0.0555608	15.7795
	0.0953748	0.0961171	0.0758891	0.106602	1.28975	14.4302		0.0830962	0.0996145	0.0967862	0.105571	0.409986	15.7795
	0.0935237	0.0981732	0.0799461	0.111971	1.16808	14.4302		0.0882704	0.101347	0.10155	0.10195	0.449247	15.7795
	0.0947762	0.100737	0.0774323	0.108424	1.38756	14.4302		0.0814216	0.104023	0.107294	0.106556	1.52638	15.7795
	0.0975028	0.0975551	0.0855278	0.108686	0.783258	14.4302		0.0682781	0.104325	0.11497	0.114325	3.42798	15.7795
	0.0943944	0.0996729	0.0914516	0.106431	0.209284	14.4302		0.063529	0.106312	0.121232	0.123083	2.86405	15.7795
	0.0911518	0.0981708	0.0878661	0.106057	0.295771	14.4302		0.0664126	0.116161	0.131069	0.138629	2.22217	15.7795
	0.0903045	0.0946142	0.0856013	0.106711	0.997523	14.4302		0.0801379	0.129949	0.134086	0.151903	1.34411	15.7795
	0.0855755	0.0888135	0.0889544	0.108874	0.705812	14.4302		0.105895	0.139834	0.139981	0.165548	0.0763213	15.7795
	0.0822744	0.0809717	0.0904215	0.105583	0.547672	14.4302		0.13148	0.149471	0.143677	0.178604	0.201776	15.7795
	0.0816123	0.0792807	0.0944119	0.104072	0.267378	14.4302		0.145411	0.16117	0.14751	0.181417	0.20122	15.7795
	0.0753274	0.0771696	0.0938157	0.107748	0.253841	14.4302		0.147738	0.172883	0.152147	0.188862	0.0758769	15.7795
	0.0756419	0.0728837	0.0906176	0.0949262	0.11379	14.4302		0.147383	0.186785	0.157864	0.187889	0.0549743	15.7795
	0.0809848	0.0755573	0.0991727	0.0962818	0.0134935	14.4302		0.147133	0.191469	0.162568	0.180436	0.54104	15.7795
	0.0831143	0.0797628	0.0976082	0.0930885	0.00358772	14.4302		0.151277	0.18524	0.164422	0.182657	0.227359	15.7795
	0.0910268	0.081524	0.0950149	0.0959117	0.286048	14.4302		0.148057	0.17943	0.15951	0.182084	0.117704	15.7795
	0.0927947	0.0849176	0.103806	0.0918522	0.0743274	14.4302		0.139518	0.176359	0.151955	0.181956	0.0883385	15.7795
	0.09328	0.0881872	0.110319	0.102314	0.0250189	14.4302		0.139159	0.180438	0.157227	0.168773	1.68486	15.7795
	0.0965816	0.0901101	0.112242	0.0967167	0.463861	14.4302		0.144951	0.180837	0.15453	0.15099	2.7903	15.7795
	0.0996426	0.0948884	0.116783	0.104301	0.23606	14.4302		0.143869	0.177564	0.13722	0.152243	1.11839	15.7795
	0.103244	0.0956176	0.122758	0.103849	0.584916	14.4302		0.139412	0.176586	0.127092	0.156698	0.194433	15.7795
	0.108963	0.0963016	0.121611	0.106977	0.0135018	14.4302		0.135249	0.168735	0.127818	0.156544	0.10817	15.7795
	0.1046	0.0994593	0.12182	0.109171	0.170571	14.4302		0.13061	0.160345	0.125616	0.154225	0.00554262	15.7795
	0.113832	0.102569	0.1278	0.106492	0.249392	14.4302		0.123822	0.155098	0.127097	0.142289	1.99338	15.7795
	0.113621	0.0970291	0.117807	0.109482	0.18273	14.4302		0.112822	0.152335	0.128529	0.133891	8.22578	15.7795
	0.113093	0.101811	0.121568	0.108493	0.00940137	14.4302		0.107787	0.141411	0.126971	0.131679	5.65157	15.7795
	0.112172	0.103643	0.11902	0.105959	0.0734494	14.4302		0.107023	0.12829	0.121343	0.12647	1.69398	15.7795
	0.115893	0.102776	0.119952	0.105457	0.00597664	14.4302		0.100275	0.122899	0.112798	0.121304	1.16732	15.7795
	0.109547	0.106247	0.116565	0.106441	0.182798	14.4302		0.0920798	0.12988	0.101513	0.12093	1.95084	15.7795
	0.112308	0.0990741	0.119364	0.108412	0.015585	14.4302		0.0929463	0.130888	0.103443	0.113682	4.71183	15.7795
	0.107885	0.102556	0.116972	0.103532	0.299851	14.4302		0.0998004	0.128076	0.111659	0.113862	3.44225	15.7795
	0.114491	0.104218	0.116353	0.102224	0.0669811	14.4302		0.102653	0.124015	0.115752	0.121964	1.17503	15.7795
	0.107163	0.105876	0.114551	0.102401	0.631938	14.4302		0.102004	0.122215	0.116942	0.12051	1.51466	15.7795
	0.110248	0.107826	0.119602	0.103172	0.772522	14.4302		0.105267	0.128176	0.119163	0.125703	1.25431	15.7795
	0.112228	0.110837	0.116593	0.107343	0.273716	14.4302		0.105917	0.128957	0.119294	0.136823	0.210706	15.7795
	0.118055	0.115271	0.122456	0.104482	1.0415	14.4302		0.109426	0.130076	0.12535	0.142666	0.0479484	15.7795
	0.117823	0.118024	0.119105	0.107674	0.545461	14.4302		0.115184	0.132894	0.135797	0.149681	0.0411935	15.7795
	0.119646	0.121914	0.127287	0.107439	2.09908	14.4302		0.115249	0.141286	0.147534	0.16383	0.288513	15.7795
	0.128917	0.128182	0.128174	0.109596	2.33118	14.4302		0.115816	0.143931	0.159216	0.172372	0.905035	15.7795
	0.126941	0.131374	0.129861	0.115439	2.1673	14.4302		0.127955	0.15336	0.16512	0.178879	0.460054	15.7795
	0.131476	0.133056	0.143828	0.116508	4.24129	14.4302		0.141554	0.165697	0.169242	0.193458	1.10626e-05	15.7795
	0.138037	0.144723	0.142861	0.126819	2.4265	14.4302		0.147562	0.17093	0.18002	0.206797	0.0186458	15.7795
	0.141317	0.13503	0.147922	0.12813	0.856044	14.4302		0.156952	0.185487	0.196348	0.211162	0.4001	15.7795
	0.140144	0.132873	0.152943	0.131484	1.63924	14.4302		0.16881	0.197188	0.206983	0.218117	0.721103	15.7795
	0.141627	0.12885	0.157485	0.143264	0.0105548	14.4302		0.189553	0.211828	0.23173	0.238601	0.505258	15.7795
	0.150738	0.130094	0.174395	0.153213	0.00079151	14.4302		0.223092	0.250529	0.264199	0.265681	0.971653	15.7795
	0.16985	0.157608	0.191576	0.179355	8.26137e-07	14.4302		0.260185	0.291038	0.304752	0.306607	0.856897	15.7795
